# Supplementary material for: Methyl 6-O-trityl-α-d-gluco­pyran­oside methanol disolvate
Source: Acta Crystallogr Sect E Struct Rep Online. 2014 Mar 29;70(Pt 4):o492–3. doi: 10.1107/S1600536814006461 (PMC3998525; doi:10.1107/S1600536814006461)
Supplement: Supplementary file 1 [file e-70-0o492-sup1.cif]

##############################################################################
#                                                                            #
# This CIF contains the data in a paper accepted for publication in          #
# Acta Crystallographica Section E. It conforms to the requirements of       #
# Notes for Authors for Acta Crystallographica Section E, and has been       #
# peer reviewed under the auspices of the IUCr Commission on Journals.       #
#                                                                            #
# Full details of the Crystallographic Information File format               #
# are given in the paper "The Crystallographic Information File (CIF):       #
# a New Standard Archive File for Crystallography" by S. R. Hall, F. H.      #
# Allen and I. D. Brown [Acta Cryst. (1991), A47, 655-685].                  #
#                                                                            #
# The current version of the core CIF dictionary is obtainable from          #
# ftp://ftp.iucr.org/pub/cif_core.dic.                                       #
#                                                                            #
# Software is freely available for graphical display of the structure(s)     #
# in this CIF. For information consult the CIF software page                 #
# http://www.iucr.org/resources/cif/software.                                #
#                                                                            #
# This file may be used for bona fide research purposes within the           #
# scientific community so long as proper attribution is given to the journal # 
# article from which it was obtained.                                        #
#                                                                            #
##############################################################################
data_I
_database_code_depnum_ccdc_archive 'CCDC 993298'
_audit_creation_method     SHELXL-97
_chemical_name_systematic
;
Methyl 6-<i>O</i>-trityl-\a-D-glucopyranoside methanol disolvate
;
_chemical_name_common     ?
_chemical_formula_moiety     'C26 H28 O6, 2(C H4 O)'
_chemical_formula_sum     'C28 H36 O8'
_chemical_formula_iupac     'C26 H28 O6, 2C H4 O'
_chemical_formula_weight     500.57
_chemical_melting_point     ?
_symmetry_cell_setting     triclinic
_symmetry_space_group_name_H-M     'P 1'
_symmetry_space_group_name_Hall     'P 1'
loop_
    _symmetry_equiv_pos_as_xyz
    'x, y, z'
_cell_length_a     8.6763(4)
_cell_length_b     9.1233(4)
_cell_length_c     19.1545(6)
_cell_angle_alpha     86.328(3)
_cell_angle_beta     82.578(2)
_cell_angle_gamma     67.903(2)
_cell_volume     1392.87(10)
_cell_formula_units_Z     2
_cell_measurement_reflns_used     10444
_cell_measurement_theta_min     2.14
_cell_measurement_theta_max     26.47
_cell_measurement_temperature     299(2)
_exptl_crystal_description     block
_exptl_crystal_colour     colourless
_exptl_crystal_size_max     0.44
_exptl_crystal_size_mid     0.41
_exptl_crystal_size_min     0.22
_exptl_crystal_density_diffrn     1.194
_exptl_crystal_density_meas     ?
_exptl_crystal_density_method     'not measured'
_exptl_crystal_F_000     536
_exptl_absorpt_coefficient_mu     0.087
_exptl_absorpt_correction_type     multi-scan
_exptl_absorpt_process_details     '(Blessing, 1995)'
_exptl_absorpt_correction_T_min     0.7196
_exptl_absorpt_correction_T_max     0.7454
_exptl_special_details
;
;
_diffrn_ambient_temperature     299(2)
_diffrn_radiation_type     MoK\a
_diffrn_radiation_wavelength     0.71073
_diffrn_radiation_source     'fine-focus sealed tube'
_diffrn_radiation_monochromator     Triumph
_diffrn_measurement_device_type     'Bruker Kappa APEXII DUO'
_diffrn_measurement_method     'Omega + Phi Scans'
_diffrn_detector_area_resol_mean     ?
_diffrn_reflns_number     40377
_diffrn_reflns_av_R_equivalents     0.0173
_diffrn_reflns_av_sigmaI/netI     0.0138
_diffrn_reflns_theta_min     2.14
_diffrn_reflns_theta_max     26.47
_diffrn_reflns_theta_full     26.47
_diffrn_measured_fraction_theta_max     0.994
_diffrn_measured_fraction_theta_full     0.994
_diffrn_reflns_limit_h_min     -10
_diffrn_reflns_limit_h_max     10
_diffrn_reflns_limit_k_min     -11
_diffrn_reflns_limit_k_max     11
_diffrn_reflns_limit_l_min     -23
_diffrn_reflns_limit_l_max     23
_diffrn_standards_number     0
_diffrn_standards_interval_count     0
_diffrn_standards_interval_time     ?
_diffrn_standards_decay_%     0
_refine_special_details
;
 Refinement of F^2^ against ALL reflections.  The weighted R-factor wR and
 goodness of fit S are based on F^2^, conventional R-factors R are based
 on F, with F set to zero for negative F^2^. The threshold expression of
 F^2^ > 2sigma(F^2^) is used only for calculating R-factors(gt) etc. and is
 not relevant to the choice of reflections for refinement.  R-factors based
 on F^2^ are statistically about twice as large as those based on F, and R-
 factors based on ALL data will be even larger.
;
_reflns_number_total     11390
_reflns_number_gt     10449
_reflns_threshold_expression     I>2\s(I)
_refine_ls_structure_factor_coef     Fsqd
_refine_ls_matrix_type     full
_refine_ls_R_factor_all     0.0393
_refine_ls_R_factor_gt     0.0350
_refine_ls_wR_factor_gt     0.0928
_refine_ls_wR_factor_ref     0.0960
_refine_ls_goodness_of_fit_ref     1.070
_refine_ls_restrained_S_all     1.074
_refine_ls_number_reflns     11390
_refine_ls_number_parameters     695
_refine_ls_number_restraints     8
_refine_ls_hydrogen_treatment     mixed
_refine_ls_weighting_scheme     calc
_refine_ls_weighting_details
         'calc w=1/[\s^2^(Fo^2^)+(0.0559P)^2^+0.1152P] where P=(Fo^2^+2Fc^2^)/3'
_atom_sites_solution_hydrogens     geom
_atom_sites_solution_primary     direct
_atom_sites_solution_secondary     difmap
_refine_ls_shift/su_max     0.001
_refine_ls_shift/su_mean     0.000
_refine_diff_density_max     0.216
_refine_diff_density_min     -0.238
_refine_ls_extinction_method     none
_refine_ls_extinction_coef     ?
loop_
    _atom_type_symbol
    _atom_type_description
    _atom_type_scat_dispersion_real
    _atom_type_scat_dispersion_imag
    _atom_type_scat_source
    'C' 'C' 0.0033 0.0016
                         'International Tables Vol C Tables 4.2.6.8 and 6.1.1.4'
    'H' 'H' 0.0000 0.0000
                         'International Tables Vol C Tables 4.2.6.8 and 6.1.1.4'
    'O' 'O' 0.0106 0.0060
                         'International Tables Vol C Tables 4.2.6.8 and 6.1.1.4'
_computing_data_collection     'APEX2 (Bruker, 2008)'
_computing_cell_refinement     'SAINT (Bruker, 2008)'
_computing_data_reduction     'SAINT (Bruker, 2008)'
_computing_structure_solution     'SHELXS97 (Sheldrick, 2008)'
_computing_structure_refinement     'SHELXL97 (Sheldrick, 2008)'
_computing_molecular_graphics     'ORTEP-3 for Windows (Farrugia, 2012)'
_computing_publication_material
                                'WinGX (Farrugia, 2012) and PLATON (Spek, 2009)'
loop_
    _atom_site_type_symbol
    _atom_site_label
    _atom_site_fract_x
    _atom_site_fract_y
    _atom_site_fract_z
    _atom_site_U_iso_or_equiv
    _atom_site_adp_type
    _atom_site_calc_flag
    _atom_site_refinement_flags
    _atom_site_occupancy
    _atom_site_symmetry_multiplicity
    _atom_site_disorder_assembly
    _atom_site_disorder_group
    O O1A 0.67336(14) 0.99787(12) 0.09862(5) 0.0469(3) Uani d . 1 1 . .
    O O2A 0.77130(15) 0.98268(14) 0.20819(6) 0.0500(3) Uani d . 1 1 . .
    O O3A 0.46073(17) 1.02657(14) 0.27635(6) 0.0524(3) Uani d . 1 1 . .
    H H31 0.369(3) 1.024(3) 0.2948(12) 0.063(6) Uiso d . 1 1 . .
    O O4A 0.40182(15) 0.77468(16) 0.21955(7) 0.0558(3) Uani d . 1 1 . .
    H H41 0.428(2) 0.678(3) 0.2258(10) 0.053(5) Uiso d . 1 1 . .
    O O5A 0.67937(16) 0.59516(13) 0.11406(7) 0.0540(3) Uani d D 1 1 . .
    H H51 0.603(3) 0.570(4) 0.1095(17) 0.109(11) Uiso d D 1 1 . .
    O O6A 0.92014(12) 0.84787(12) -0.01329(5) 0.0395(2) Uani d . 1 1 . .
    C C1A 0.6321(2) 1.04331(18) 0.16985(8) 0.0455(4) Uani d . 1 1 . .
    H H1A 0.5887 1.1591 0.1715 0.055 Uiso calc R 1 1 . .
    C C2A 0.4962(2) 0.98605(18) 0.20406(8) 0.0435(3) Uani d . 1 1 . .
    H H2A 0.3946 1.0410 0.1811 0.052 Uiso calc R 1 1 . .
    C C3A 0.54653(19) 0.81009(18) 0.19520(8) 0.0426(3) Uani d . 1 1 . .
    H H3A 0.6359 0.7528 0.2245 0.051 Uiso calc R 1 1 . .
    C C4A 0.60696(19) 0.76254(17) 0.11881(8) 0.0417(3) Uani d . 1 1 . .
    H H4A 0.5117 0.8032 0.0911 0.050 Uiso calc R 1 1 . .
    C C5A 0.7386(2) 0.82993(17) 0.08876(8) 0.0403(3) Uani d . 1 1 . .
    H H5A 0.8398 0.7802 0.1125 0.048 Uiso calc R 1 1 . .
    C C6A 0.7810(2) 0.80281(19) 0.01065(8) 0.0420(3) Uani d . 1 1 . .
    H H61 0.8092 0.6921 0.0009 0.050 Uiso calc R 1 1 . .
    H H62 0.6854 0.8654 -0.0137 0.050 Uiso calc R 1 1 . .
    C C7A 0.95558(17) 0.85998(17) -0.08845(7) 0.0361(3) Uani d . 1 1 . .
    C C8A 0.97374(18) 0.70260(18) -0.11965(7) 0.0391(3) Uani d . 1 1 . .
    C C9A 0.8427(2) 0.6814(2) -0.14656(9) 0.0507(4) Uani d . 1 1 . .
    H H9A 0.7465 0.7687 -0.1536 0.061 Uiso calc R 1 1 . .
    C C10A 0.8531(3) 0.5325(3) -0.16304(10) 0.0630(5) Uani d . 1 1 . .
    H H10A 0.7639 0.5206 -0.1810 0.076 Uiso calc R 1 1 . .
    C C11A 0.9938(3) 0.4019(2) -0.15317(11) 0.0669(5) Uani d . 1 1 . .
    H H11A 0.9999 0.3017 -0.1638 0.080 Uiso calc R 1 1 . .
    C C12A 1.1259(3) 0.4207(2) -0.12731(11) 0.0631(5) Uani d . 1 1 . .
    H H12A 1.2222 0.3330 -0.1209 0.076 Uiso calc R 1 1 . .
    C C13A 1.1161(2) 0.5697(2) -0.11083(9) 0.0491(4) Uani d . 1 1 . .
    H H13A 1.2064 0.5809 -0.0936 0.059 Uiso calc R 1 1 . .
    C C14A 1.11908(17) 0.89096(17) -0.10031(8) 0.0391(3) Uani d . 1 1 . .
    C C15A 1.1670(2) 0.9576(2) -0.04791(10) 0.0500(4) Uani d . 1 1 . .
    H H15A 1.1047 0.9754 -0.0038 0.060 Uiso calc R 1 1 . .
    C C16A 1.3061(2) 0.9976(2) -0.06079(12) 0.0609(5) Uani d . 1 1 . .
    H H16A 1.3378 1.0407 -0.0250 0.073 Uiso calc R 1 1 . .
    C C17A 1.3989(2) 0.9746(2) -0.12582(12) 0.0594(5) Uani d . 1 1 . .
    H H17A 1.4915 1.0039 -0.1344 0.071 Uiso calc R 1 1 . .
    C C18A 1.3531(2) 0.9083(3) -0.17757(11) 0.0649(5) Uani d . 1 1 . .
    H H18A 1.4155 0.8917 -0.2216 0.078 Uiso calc R 1 1 . .
    C C19A 1.2146(2) 0.8655(2) -0.16514(9) 0.0559(4) Uani d . 1 1 . .
    H H19A 1.1857 0.8193 -0.2007 0.067 Uiso calc R 1 1 . .
    C C20A 0.82246(17) 1.00806(18) -0.11745(8) 0.0400(3) Uani d . 1 1 . .
    C C21A 0.8104(2) 1.0315(2) -0.18955(9) 0.0488(4) Uani d . 1 1 . .
    H H21A 0.8777 0.9529 -0.2209 0.059 Uiso calc R 1 1 . .
    C C22A 0.6979(2) 1.1721(2) -0.21449(11) 0.0607(5) Uani d . 1 1 . .
    H H22A 0.6912 1.1873 -0.2626 0.073 Uiso calc R 1 1 . .
    C C23A 0.5971(2) 1.2884(2) -0.16949(13) 0.0652(5) Uani d . 1 1 . .
    H H23A 0.5202 1.3809 -0.1868 0.078 Uiso calc R 1 1 . .
    C C24A 0.6096(2) 1.2681(2) -0.09873(13) 0.0634(5) Uani d . 1 1 . .
    H H24A 0.5418 1.3480 -0.0681 0.076 Uiso calc R 1 1 . .
    C C25A 0.7224(2) 1.12958(19) -0.07223(10) 0.0493(4) Uani d . 1 1 . .
    H H25A 0.7311 1.1180 -0.0241 0.059 Uiso calc R 1 1 . .
    C C26A 0.9017(3) 1.0390(3) 0.18293(12) 0.0714(5) Uani d . 1 1 . .
    H H261 0.9538 0.9937 0.1380 0.107 Uiso calc R 1 1 . .
    H H263 0.9836 1.0090 0.2157 0.107 Uiso calc R 1 1 . .
    H H262 0.8552 1.1522 0.1782 0.107 Uiso calc R 1 1 . .
    O O1B 0.31293(14) 0.45350(12) 0.37621(5) 0.0440(2) Uani d . 1 1 . .
    O O2B 0.47236(14) 0.45945(14) 0.26845(6) 0.0500(3) Uani d . 1 1 . .
    O O3B 0.25027(18) 0.39417(14) 0.19786(6) 0.0551(3) Uani d . 1 1 . .
    H H32 0.163(3) 0.406(3) 0.1816(12) 0.062(6) Uiso d . 1 1 . .
    O O4B -0.05021(16) 0.65235(17) 0.24352(7) 0.0553(3) Uani d . 1 1 . .
    H H42 -0.090(3) 0.743(3) 0.2394(12) 0.069(7) Uiso d . 1 1 . .
    O O5B -0.00591(17) 0.84545(13) 0.35104(7) 0.0526(3) Uani d . 1 1 . .
    H H52 -0.107(4) 0.874(3) 0.3576(14) 0.084(8) Uiso d . 1 1 . .
    O O6B 0.07427(12) 0.59786(12) 0.49097(5) 0.0394(2) Uani d . 1 1 . .
    C C1B 0.3571(2) 0.39980(18) 0.30618(8) 0.0431(3) Uani d . 1 1 . .
    H H1B 0.4087 0.2840 0.3073 0.052 Uiso calc R 1 1 . .
    C C2B 0.2021(2) 0.44796(18) 0.26809(8) 0.0445(3) Uani d . 1 1 . .
    H H2B 0.1308 0.3936 0.2915 0.053 Uiso calc R 1 1 . .
    C C3B 0.10178(19) 0.62449(17) 0.27215(8) 0.0416(3) Uani d . 1 1 . .
    H H3B 0.1643 0.6819 0.2440 0.050 Uiso calc R 1 1 . .
    C C4B 0.06732(18) 0.67721(16) 0.34836(8) 0.0407(3) Uani d . 1 1 . .
    H H4B -0.0100 0.6326 0.3746 0.049 Uiso calc R 1 1 . .
    C C5B 0.22883(19) 0.62183(17) 0.38259(8) 0.0385(3) Uani d . 1 1 . .
    H H5B 0.3019 0.6741 0.3589 0.046 Uiso calc R 1 1 . .
    C C6B 0.19910(19) 0.65638(18) 0.46040(8) 0.0402(3) Uani d . 1 1 . .
    H H63 0.3018 0.6044 0.4819 0.048 Uiso calc R 1 1 . .
    H H64 0.1613 0.7694 0.4676 0.048 Uiso calc R 1 1 . .
    C C7B 0.04814(17) 0.58957(16) 0.56649(7) 0.0356(3) Uani d . 1 1 . .
    C C8B -0.11496(17) 0.55913(17) 0.58210(8) 0.0394(3) Uani d . 1 1 . .
    C C9B -0.1615(2) 0.4821(2) 0.53349(10) 0.0507(4) Uani d . 1 1 . .
    H H9B -0.0971 0.4555 0.4901 0.061 Uiso calc R 1 1 . .
    C C10B -0.3025(2) 0.4443(2) 0.54856(13) 0.0646(5) Uani d . 1 1 . .
    H H10B -0.3328 0.3941 0.5150 0.078 Uiso calc R 1 1 . .
    C C11B -0.3973(2) 0.4798(2) 0.61202(14) 0.0682(6) Uani d . 1 1 . .
    H H11B -0.4910 0.4525 0.6221 0.082 Uiso calc R 1 1 . .
    C C12B -0.3539(2) 0.5559(3) 0.66101(13) 0.0708(6) Uani d . 1 1 . .
    H H12B -0.4184 0.5805 0.7044 0.085 Uiso calc R 1 1 . .
    C C13B -0.2129(2) 0.5970(2) 0.64601(10) 0.0564(4) Uani d . 1 1 . .
    H H13B -0.1851 0.6500 0.6793 0.068 Uiso calc R 1 1 . .
    C C14B 0.18515(17) 0.44195(17) 0.59409(8) 0.0371(3) Uani d . 1 1 . .
    C C15B 0.2934(2) 0.32726(18) 0.54781(9) 0.0462(3) Uani d . 1 1 . .
    H H15B 0.2885 0.3434 0.4996 0.055 Uiso calc R 1 1 . .
    C C16B 0.4089(2) 0.1890(2) 0.57281(11) 0.0576(4) Uani d . 1 1 . .
    H H16B 0.4813 0.1138 0.5411 0.069 Uiso calc R 1 1 . .
    C C17B 0.4176(2) 0.1617(2) 0.64408(11) 0.0602(5) Uani d . 1 1 . .
    H H17B 0.4956 0.0688 0.6605 0.072 Uiso calc R 1 1 . .
    C C18B 0.3093(2) 0.2737(2) 0.69066(10) 0.0572(4) Uani d . 1 1 . .
    H H18B 0.3133 0.2558 0.7389 0.069 Uiso calc R 1 1 . .
    C C19B 0.1945(2) 0.4127(2) 0.66593(9) 0.0468(4) Uani d . 1 1 . .
    H H19B 0.1226 0.4876 0.6979 0.056 Uiso calc R 1 1 . .
    C C20B 0.03483(18) 0.74705(18) 0.59505(8) 0.0382(3) Uani d . 1 1 . .
    C C21B 0.1630(2) 0.7665(2) 0.62465(10) 0.0520(4) Uani d . 1 1 . .
    H H21B 0.2559 0.6783 0.6345 0.062 Uiso calc R 1 1 . .
    C C22B 0.1543(3) 0.9163(3) 0.63984(11) 0.0672(5) Uani d . 1 1 . .
    H H22B 0.2419 0.9274 0.6595 0.081 Uiso calc R 1 1 . .
    C C23B 0.0185(3) 1.0479(2) 0.62629(11) 0.0683(6) Uani d . 1 1 . .
    H H23B 0.0134 1.1480 0.6365 0.082 Uiso calc R 1 1 . .
    C C24B -0.1096(3) 1.0302(2) 0.59751(12) 0.0690(5) Uani d . 1 1 . .
    H H24B -0.2025 1.1190 0.5882 0.083 Uiso calc R 1 1 . .
    C C25B -0.1021(2) 0.8817(2) 0.58215(10) 0.0534(4) Uani d . 1 1 . .
    H H25B -0.1906 0.8718 0.5628 0.064 Uiso calc R 1 1 . .
    C C26B 0.6300(2) 0.4008(3) 0.29548(12) 0.0728(6) Uani d . 1 1 . .
    H H264 0.6175 0.4420 0.3416 0.109 Uiso calc R 1 1 . .
    H H265 0.7083 0.4336 0.2649 0.109 Uiso calc R 1 1 . .
    H H266 0.6706 0.2874 0.2982 0.109 Uiso calc R 1 1 . .
    O O7 -0.0018(2) 0.3825(2) 0.13088(9) 0.0811(4) Uani d D 1 1 . .
    H H71 -0.092(2) 0.449(3) 0.1299(13) 0.082(9) Uiso d D 1 1 . .
    O O8 0.4376(2) 0.4936(2) 0.09441(9) 0.0781(4) Uani d . 1 1 . .
    O O9 0.6599(2) 0.9282(2) 0.38342(12) 0.0916(5) Uani d . 1 1 . .
    O O10 0.1595(2) 1.0518(2) 0.34549(10) 0.0950(6) Uani d D 1 1 . .
    C C27 0.0464(4) 0.3127(4) 0.06554(15) 0.1008(9) Uani d D 1 1 . .
    H H271 0.0039 0.3911 0.0297 0.151 Uiso calc R 1 1 . .
    H H272 0.0023 0.2310 0.0642 0.151 Uiso calc R 1 1 . .
    H H273 0.1664 0.2676 0.0573 0.151 Uiso calc R 1 1 . .
    C C28 0.3102(5) 0.6022(5) 0.05810(18) 0.1225(12) Uani d . 1 1 . .
    H H281 0.2410 0.6870 0.0887 0.184 Uiso calc R 1 1 . .
    H H282 0.2433 0.5497 0.0429 0.184 Uiso calc R 1 1 . .
    H H283 0.3594 0.6440 0.0178 0.184 Uiso calc R 1 1 . .
    H H81 0.387(3) 0.455(3) 0.1307(15) 0.087(8) Uiso d . 1 1 . .
    C C29 0.5938(4) 0.8244(5) 0.42249(18) 0.1127(10) Uani d . 1 1 . .
    H H291 0.6489 0.7889 0.4642 0.169 Uiso calc R 1 1 . .
    H H292 0.6115 0.7348 0.3943 0.169 Uiso calc R 1 1 . .
    H H293 0.4759 0.8787 0.4355 0.169 Uiso calc R 1 1 . .
    H H91 0.613(5) 0.953(5) 0.346(2) 0.130(14) Uiso d . 1 1 . .
    C C30 0.0938(5) 1.1398(3) 0.40562(15) 0.1068(10) Uani d . 1 1 . .
    H H301 0.1386 1.2213 0.4054 0.160 Uiso calc R 1 1 . .
    H H302 0.1228 1.0722 0.4463 0.160 Uiso calc R 1 1 . .
    H H303 -0.0259 1.1871 0.4071 0.160 Uiso calc R 1 1 . .
    H H101 0.120(4) 0.985(3) 0.3435(16) 0.103(10) Uiso d D 1 1 . .
loop_
    _atom_site_aniso_label
    _atom_site_aniso_U_11
    _atom_site_aniso_U_22
    _atom_site_aniso_U_33
    _atom_site_aniso_U_12
    _atom_site_aniso_U_13
    _atom_site_aniso_U_23
    O1A 0.0607(7) 0.0393(5) 0.0398(6) -0.0214(5) 0.0035(5) 0.0041(4)
    O2A 0.0580(7) 0.0526(6) 0.0460(6) -0.0301(5) 0.0008(5) -0.0012(5)
    O3A 0.0587(7) 0.0506(6) 0.0464(6) -0.0227(5) 0.0109(5) -0.0090(5)
    O4A 0.0516(7) 0.0501(7) 0.0653(7) -0.0254(5) 0.0160(5) -0.0013(5)
    O5A 0.0555(7) 0.0428(6) 0.0648(7) -0.0238(5) 0.0098(5) -0.0077(5)
    O6A 0.0387(5) 0.0512(6) 0.0327(5) -0.0224(5) -0.0017(4) 0.0002(4)
    C1A 0.0581(10) 0.0359(7) 0.0424(8) -0.0202(7) 0.0025(7) 0.0004(6)
    C2A 0.0467(8) 0.0408(8) 0.0393(8) -0.0148(6) 0.0040(6) -0.0018(6)
    C3A 0.0416(7) 0.0436(7) 0.0428(7) -0.0196(6) 0.0047(6) 0.0021(6)
    C4A 0.0448(8) 0.0399(7) 0.0410(7) -0.0180(6) 0.0011(6) -0.0014(5)
    C5A 0.0440(8) 0.0403(7) 0.0373(7) -0.0179(6) -0.0008(6) 0.0006(6)
    C6A 0.0440(8) 0.0526(8) 0.0364(7) -0.0278(7) 0.0015(6) -0.0008(6)
    C7A 0.0330(7) 0.0448(7) 0.0321(7) -0.0169(6) -0.0014(5) 0.0006(5)
    C8A 0.0405(8) 0.0474(8) 0.0328(7) -0.0216(6) 0.0003(6) -0.0001(6)
    C9A 0.0488(9) 0.0592(10) 0.0519(9) -0.0290(8) -0.0051(7) -0.0018(7)
    C10A 0.0741(13) 0.0713(12) 0.0601(11) -0.0455(11) -0.0033(9) -0.0106(9)
    C11A 0.0933(16) 0.0548(11) 0.0603(11) -0.0403(11) 0.0093(11) -0.0116(8)
    C12A 0.0747(13) 0.0458(9) 0.0598(11) -0.0152(9) 0.0024(9) -0.0028(8)
    C13A 0.0465(9) 0.0498(9) 0.0478(8) -0.0146(7) -0.0044(7) -0.0017(7)
    C14A 0.0329(7) 0.0418(7) 0.0446(8) -0.0163(6) -0.0065(6) 0.0045(6)
    C15A 0.0442(8) 0.0528(9) 0.0561(9) -0.0218(7) -0.0012(7) -0.0094(7)
    C16A 0.0461(9) 0.0599(10) 0.0847(13) -0.0258(8) -0.0111(9) -0.0125(9)
    C17A 0.0350(8) 0.0511(9) 0.0938(14) -0.0194(7) -0.0047(9) 0.0038(9)
    C18A 0.0463(10) 0.0843(13) 0.0650(12) -0.0311(9) 0.0080(8) 0.0069(10)
    C19A 0.0453(9) 0.0831(13) 0.0472(9) -0.0348(9) 0.0003(7) 0.0004(8)
    C20A 0.0323(7) 0.0464(8) 0.0460(8) -0.0211(6) -0.0037(6) 0.0046(6)
    C21A 0.0418(8) 0.0609(10) 0.0457(9) -0.0224(7) -0.0067(7) 0.0092(7)
    C22A 0.0528(10) 0.0721(12) 0.0614(11) -0.0291(9) -0.0167(9) 0.0268(9)
    C23A 0.0461(9) 0.0555(10) 0.0935(15) -0.0190(8) -0.0185(9) 0.0258(10)
    C24A 0.0494(10) 0.0484(9) 0.0873(15) -0.0144(8) -0.0026(9) 0.0013(9)
    C25A 0.0462(9) 0.0483(9) 0.0551(10) -0.0197(7) -0.0051(7) -0.0001(7)
    C26A 0.0729(13) 0.0846(14) 0.0736(12) -0.0527(12) 0.0053(10) -0.0023(10)
    O1B 0.0516(6) 0.0404(5) 0.0357(5) -0.0132(5) -0.0033(4) 0.0024(4)
    O2B 0.0462(6) 0.0517(6) 0.0476(6) -0.0155(5) 0.0011(5) 0.0006(5)
    O3B 0.0622(8) 0.0591(7) 0.0436(6) -0.0208(6) -0.0053(5) -0.0110(5)
    O4B 0.0563(7) 0.0523(7) 0.0610(7) -0.0197(6) -0.0206(6) -0.0011(5)
    O5B 0.0505(7) 0.0426(6) 0.0617(7) -0.0131(5) -0.0065(5) -0.0060(5)
    O6B 0.0424(5) 0.0494(6) 0.0332(5) -0.0254(5) -0.0034(4) 0.0002(4)
    C1B 0.0503(9) 0.0349(7) 0.0402(8) -0.0129(6) -0.0009(6) -0.0006(6)
    C2B 0.0532(9) 0.0431(8) 0.0395(8) -0.0214(7) -0.0019(6) -0.0034(6)
    C3B 0.0457(8) 0.0427(7) 0.0398(7) -0.0200(6) -0.0078(6) 0.0025(6)
    C4B 0.0429(8) 0.0390(7) 0.0418(7) -0.0182(6) -0.0015(6) -0.0003(5)
    C5B 0.0422(7) 0.0402(7) 0.0360(7) -0.0206(6) 0.0020(6) -0.0009(5)
    C6B 0.0409(8) 0.0462(8) 0.0395(8) -0.0239(6) -0.0011(6) -0.0016(6)
    C7B 0.0310(7) 0.0432(7) 0.0346(7) -0.0171(6) -0.0021(5) 0.0023(6)
    C8B 0.0316(7) 0.0400(7) 0.0474(8) -0.0148(6) -0.0069(6) 0.0079(6)
    C9B 0.0453(9) 0.0496(9) 0.0638(10) -0.0249(7) -0.0074(7) 0.0000(7)
    C10B 0.0497(10) 0.0568(10) 0.0988(16) -0.0304(9) -0.0179(10) 0.0036(10)
    C11B 0.0387(9) 0.0571(10) 0.1128(17) -0.0258(8) -0.0073(10) 0.0174(11)
    C12B 0.0452(10) 0.0830(14) 0.0801(14) -0.0270(10) 0.0118(9) 0.0099(11)
    C13B 0.0452(9) 0.0735(12) 0.0534(10) -0.0288(8) 0.0035(7) 0.0020(8)
    C14B 0.0312(7) 0.0411(7) 0.0433(8) -0.0186(6) -0.0049(6) 0.0036(6)
    C15B 0.0441(8) 0.0439(8) 0.0509(9) -0.0161(7) -0.0058(7) -0.0042(7)
    C16B 0.0469(9) 0.0463(9) 0.0747(12) -0.0116(7) -0.0055(8) -0.0058(8)
    C17B 0.0446(9) 0.0495(9) 0.0840(14) -0.0147(7) -0.0170(9) 0.0174(9)
    C18B 0.0497(10) 0.0669(11) 0.0572(10) -0.0245(8) -0.0158(8) 0.0214(8)
    C19B 0.0400(8) 0.0542(9) 0.0456(9) -0.0182(7) -0.0033(6) 0.0054(7)
    C20B 0.0391(7) 0.0434(7) 0.0334(7) -0.0180(6) 0.0010(6) -0.0021(5)
    C21B 0.0512(9) 0.0520(9) 0.0589(10) -0.0237(8) -0.0130(8) -0.0016(7)
    C22B 0.0819(14) 0.0739(13) 0.0664(12) -0.0504(12) -0.0126(10) -0.0058(10)
    C23B 0.0938(16) 0.0496(10) 0.0679(12) -0.0366(11) 0.0044(11) -0.0116(9)
    C24B 0.0683(12) 0.0430(10) 0.0872(15) -0.0132(9) -0.0016(11) -0.0034(9)
    C25B 0.0487(9) 0.0473(9) 0.0624(11) -0.0159(7) -0.0073(8) 0.0004(7)
    C26B 0.0458(10) 0.0862(14) 0.0765(13) -0.0139(9) -0.0052(9) -0.0009(11)
    O7 0.0757(11) 0.0799(10) 0.0832(10) -0.0174(9) -0.0141(8) -0.0317(8)
    O8 0.0870(11) 0.0884(11) 0.0752(10) -0.0520(9) -0.0081(8) 0.0026(8)
    O9 0.0637(10) 0.1045(13) 0.0961(13) -0.0189(9) -0.0153(9) 0.0075(10)
    O10 0.0941(12) 0.1056(13) 0.1018(13) -0.0662(11) 0.0450(10) -0.0514(10)
    C27 0.125(2) 0.0942(19) 0.0813(16) -0.0400(17) 0.0087(15) -0.0334(14)
    C28 0.149(3) 0.160(3) 0.097(2) -0.094(3) -0.062(2) 0.051(2)
    C29 0.108(2) 0.132(3) 0.101(2) -0.050(2) -0.0187(17) 0.0295(19)
    C30 0.148(3) 0.0887(17) 0.0921(18) -0.0670(18) 0.0464(18) -0.0358(14)
_geom_special_details
;
 All esds (except the esd in the dihedral angle between two l.s. planes)
 are estimated using the full covariance matrix.  The cell esds are taken
 into account individually in the estimation of esds in distances, angles
 and torsion angles; correlations between esds in cell parameters are only
 used when they are defined by crystal symmetry.  An approximate (isotropic)
 treatment of cell esds is used for estimating esds involving l.s. planes.
;
loop_
    _geom_bond_atom_site_label_1
    _geom_bond_atom_site_label_2
    _geom_bond_site_symmetry_2
    _geom_bond_distance
    _geom_bond_publ_flag
    O1A C1A . 1.4130(19) ?
    O1A C5A . 1.4355(18) ?
    O2A C26A . 1.429(2) ?
    O3A H31 . 0.83(2) ?
    O4A H41 . 0.83(2) ?
    O5A H51 . 0.795(18) ?
    O6A C6A . 1.4296(17) ?
    O6A C7A . 1.4389(17) ?
    C1A O2A . 1.407(2) ?
    C1A C2A . 1.520(2) ?
    C1A H1A . 0.9800 ?
    C2A O3A . 1.4209(19) ?
    C2A C3A . 1.512(2) ?
    C2A H2A . 0.9800 ?
    C3A O4A . 1.4258(18) ?
    C3A C4A . 1.522(2) ?
    C3A H3A . 0.9800 ?
    C4A O5A . 1.4199(18) ?
    C4A C5A . 1.525(2) ?
    C4A H4A . 0.9800 ?
    C5A C6A . 1.507(2) ?
    C5A H5A . 0.9800 ?
    C6A H61 . 0.9700 ?
    C6A H62 . 0.9700 ?
    C7A C14A . 1.5342(19) ?
    C7A C8A . 1.536(2) ?
    C7A C20A . 1.537(2) ?
    C8A C9A . 1.388(2) ?
    C8A C13A . 1.388(2) ?
    C9A C10A . 1.382(3) ?
    C9A H9A . 0.9300 ?
    C10A C11A . 1.372(3) ?
    C10A H10A . 0.9300 ?
    C11A C12A . 1.376(3) ?
    C11A H11A . 0.9300 ?
    C12A C13A . 1.384(3) ?
    C12A H12A . 0.9300 ?
    C13A H13A . 0.9300 ?
    C14A C19A . 1.382(2) ?
    C14A C15A . 1.388(2) ?
    C15A C16A . 1.376(2) ?
    C15A H15A . 0.9300 ?
    C16A C17A . 1.375(3) ?
    C16A H16A . 0.9300 ?
    C17A C18A . 1.366(3) ?
    C17A H17A . 0.9300 ?
    C18A C19A . 1.386(3) ?
    C18A H18A . 0.9300 ?
    C19A H19A . 0.9300 ?
    C20A C25A . 1.392(2) ?
    C20A C21A . 1.395(2) ?
    C21A C22A . 1.389(3) ?
    C21A H21A . 0.9300 ?
    C22A C23A . 1.363(3) ?
    C22A H22A . 0.9300 ?
    C23A C24A . 1.369(3) ?
    C23A H23A . 0.9300 ?
    C24A C25A . 1.389(3) ?
    C24A H24A . 0.9300 ?
    C25A H25A . 0.9300 ?
    C26A H261 . 0.9600 ?
    C26A H263 . 0.9600 ?
    C26A H262 . 0.9600 ?
    O1B C1B . 1.4130(18) ?
    O1B C5B . 1.4365(18) ?
    O2B C26B . 1.422(2) ?
    O3B H32 . 0.82(2) ?
    O4B H42 . 0.77(3) ?
    O5B H52 . 0.81(3) ?
    O6B C6B . 1.4254(17) ?
    O6B C7B . 1.4366(17) ?
    C1B O2B . 1.411(2) ?
    C1B C2B . 1.517(2) ?
    C1B H1B . 0.9800 ?
    C2B O3B . 1.4179(19) ?
    C2B C3B . 1.517(2) ?
    C2B H2B . 0.9800 ?
    C3B O4B . 1.4216(19) ?
    C3B C4B . 1.523(2) ?
    C3B H3B . 0.9800 ?
    C4B O5B . 1.4248(18) ?
    C4B C5B . 1.520(2) ?
    C4B H4B . 0.9800 ?
    C5B C6B . 1.512(2) ?
    C5B H5B . 0.9800 ?
    C6B H63 . 0.9700 ?
    C6B H64 . 0.9700 ?
    C7B C20B . 1.529(2) ?
    C7B C8B . 1.5313(19) ?
    C7B C14B . 1.540(2) ?
    C8B C13B . 1.380(2) ?
    C8B C9B . 1.385(2) ?
    C9B C10B . 1.383(2) ?
    C9B H9B . 0.9300 ?
    C10B C11B . 1.360(3) ?
    C10B H10B . 0.9300 ?
    C11B C12B . 1.370(4) ?
    C11B H11B . 0.9300 ?
    C12B C13B . 1.400(3) ?
    C12B H12B . 0.9300 ?
    C13B H13B . 0.9300 ?
    C14B C15B . 1.388(2) ?
    C14B C19B . 1.392(2) ?
    C15B C16B . 1.385(2) ?
    C15B H15B . 0.9300 ?
    C16B C17B . 1.379(3) ?
    C16B H16B . 0.9300 ?
    C17B C18B . 1.379(3) ?
    C17B H17B . 0.9300 ?
    C18B C19B . 1.385(2) ?
    C18B H18B . 0.9300 ?
    C19B H19B . 0.9300 ?
    C20B C21B . 1.384(2) ?
    C20B C25B . 1.386(2) ?
    C21B C22B . 1.388(3) ?
    C21B H21B . 0.9300 ?
    C22B C23B . 1.368(3) ?
    C22B H22B . 0.9300 ?
    C23B C24B . 1.367(3) ?
    C23B H23B . 0.9300 ?
    C24B C25B . 1.381(3) ?
    C24B H24B . 0.9300 ?
    C25B H25B . 0.9300 ?
    C26B H264 . 0.9600 ?
    C26B H265 . 0.9600 ?
    C26B H266 . 0.9600 ?
    O7 C27 . 1.383(3) ?
    O7 H71 . 0.789(16) ?
    O8 C28 . 1.404(4) ?
    O8 H81 . 0.90(3) ?
    O9 C29 . 1.412(4) ?
    O9 H91 . 0.85(4) ?
    O10 C30 . 1.379(3) ?
    O10 H101 . 0.802(18) ?
    C27 H271 . 0.9600 ?
    C27 H272 . 0.9600 ?
    C27 H273 . 0.9600 ?
    C28 H281 . 0.9600 ?
    C28 H282 . 0.9600 ?
    C28 H283 . 0.9600 ?
    C29 H291 . 0.9600 ?
    C29 H292 . 0.9600 ?
    C29 H293 . 0.9600 ?
    C30 H301 . 0.9600 ?
    C30 H302 . 0.9600 ?
    C30 H303 . 0.9600 ?
loop_
    _geom_angle_atom_site_label_1
    _geom_angle_atom_site_label_2
    _geom_angle_atom_site_label_3
    _geom_angle_site_symmetry_1
    _geom_angle_site_symmetry_3
    _geom_angle
    _geom_angle_publ_flag
    C1A O1A C5A . . 114.19(11) ?
    C1A O2A C26A . . 113.39(14) ?
    C2A O3A H31 . . 113.4(15) ?
    C3A O4A H41 . . 110.3(14) ?
    C4A O5A H51 . . 104(2) ?
    C6A O6A C7A . . 115.66(10) ?
    O1A C1A C2A . . 109.59(13) ?
    O1A C1A H1A . . 108.6 ?
    O2A C1A O1A . . 112.26(13) ?
    O2A C1A C2A . . 109.20(12) ?
    O2A C1A H1A . . 108.6 ?
    C2A C1A H1A . . 108.6 ?
    O3A C2A C1A . . 109.07(13) ?
    O3A C2A C3A . . 111.23(12) ?
    O3A C2A H2A . . 108.3 ?
    C3A C2A C1A . . 111.44(12) ?
    C3A C2A H2A . . 108.3 ?
    C1A C2A H2A . . 108.3 ?
    O4A C3A C2A . . 106.33(12) ?
    O4A C3A C4A . . 110.87(12) ?
    O4A C3A H3A . . 109.3 ?
    C2A C3A C4A . . 111.59(12) ?
    C2A C3A H3A . . 109.3 ?
    C4A C3A H3A . . 109.3 ?
    O5A C4A C3A . . 110.08(12) ?
    O5A C4A C5A . . 108.50(12) ?
    O5A C4A H4A . . 109.2 ?
    C3A C4A C5A . . 110.49(12) ?
    C3A C4A H4A . . 109.2 ?
    C5A C4A H4A . . 109.2 ?
    O1A C5A C4A . . 109.63(12) ?
    O1A C5A C6A . . 107.11(12) ?
    O1A C5A H5A . . 109.8 ?
    C6A C5A C4A . . 110.63(12) ?
    C6A C5A H5A . . 109.8 ?
    C4A C5A H5A . . 109.8 ?
    O6A C6A C5A . . 108.56(12) ?
    O6A C6A H61 . . 110.0 ?
    O6A C6A H62 . . 110.0 ?
    C5A C6A H61 . . 110.0 ?
    C5A C6A H62 . . 110.0 ?
    H61 C6A H62 . . 108.4 ?
    O6A C7A C8A . . 107.53(11) ?
    O6A C7A C14A . . 105.38(11) ?
    O6A C7A C20A . . 110.27(11) ?
    C8A C7A C20A . . 115.29(12) ?
    C14A C7A C8A . . 112.45(11) ?
    C14A C7A C20A . . 105.50(11) ?
    C9A C8A C7A . . 122.39(14) ?
    C9A C8A C13A . . 117.77(15) ?
    C13A C8A C7A . . 119.04(13) ?
    C8A C9A H9A . . 119.5 ?
    C10A C9A C8A . . 120.97(17) ?
    C10A C9A H9A . . 119.5 ?
    C9A C10A H10A . . 119.7 ?
    C11A C10A C9A . . 120.59(19) ?
    C11A C10A H10A . . 119.7 ?
    C10A C11A C12A . . 119.30(18) ?
    C10A C11A H11A . . 120.3 ?
    C12A C11A H11A . . 120.3 ?
    C11A C12A C13A . . 120.31(19) ?
    C11A C12A H12A . . 119.8 ?
    C13A C12A H12A . . 119.8 ?
    C8A C13A H13A . . 119.5 ?
    C12A C13A C8A . . 121.05(17) ?
    C12A C13A H13A . . 119.5 ?
    C15A C14A C7A . . 120.58(14) ?
    C19A C14A C7A . . 120.79(14) ?
    C19A C14A C15A . . 118.41(15) ?
    C14A C15A H15A . . 119.8 ?
    C16A C15A C14A . . 120.39(17) ?
    C16A C15A H15A . . 119.8 ?
    C15A C16A H16A . . 119.5 ?
    C17A C16A C15A . . 120.95(18) ?
    C17A C16A H16A . . 119.5 ?
    C16A C17A H17A . . 120.5 ?
    C18A C17A C16A . . 119.01(17) ?
    C18A C17A H17A . . 120.5 ?
    C17A C18A C19A . . 120.73(18) ?
    C17A C18A H18A . . 119.6 ?
    C19A C18A H18A . . 119.6 ?
    C14A C19A C18A . . 120.49(17) ?
    C14A C19A H19A . . 119.8 ?
    C18A C19A H19A . . 119.8 ?
    C21A C20A C7A . . 121.38(14) ?
    C25A C20A C7A . . 119.85(14) ?
    C25A C20A C21A . . 118.44(15) ?
    C20A C21A H21A . . 120.0 ?
    C22A C21A C20A . . 119.97(17) ?
    C22A C21A H21A . . 120.0 ?
    C21A C22A H22A . . 119.5 ?
    C23A C22A C21A . . 121.01(19) ?
    C23A C22A H22A . . 119.5 ?
    C22A C23A C24A . . 119.63(17) ?
    C22A C23A H23A . . 120.2 ?
    C24A C23A H23A . . 120.2 ?
    C23A C24A C25A . . 120.72(19) ?
    C23A C24A H24A . . 119.6 ?
    C25A C24A H24A . . 119.6 ?
    C20A C25A H25A . . 119.9 ?
    C24A C25A C20A . . 120.18(17) ?
    C24A C25A H25A . . 119.9 ?
    O2A C26A H261 . . 109.5 ?
    O2A C26A H263 . . 109.5 ?
    O2A C26A H262 . . 109.5 ?
    H261 C26A H262 . . 109.5 ?
    H261 C26A H263 . . 109.5 ?
    H263 C26A H262 . . 109.5 ?
    C1B O1B C5B . . 114.55(11) ?
    C1B O2B C26B . . 112.38(14) ?
    C2B O3B H32 . . 106.1(16) ?
    C3B O4B H42 . . 104.3(17) ?
    C4B O5B H52 . . 110.0(19) ?
    C6B O6B C7B . . 117.24(10) ?
    O1B C1B C2B . . 110.24(12) ?
    O1B C1B H1B . . 108.4 ?
    O2B C1B O1B . . 111.98(12) ?
    O2B C1B C2B . . 109.19(13) ?
    O2B C1B H1B . . 108.4 ?
    C2B C1B H1B . . 108.4 ?
    O3B C2B C1B . . 108.99(13) ?
    O3B C2B C3B . . 112.72(13) ?
    O3B C2B H2B . . 107.7 ?
    C1B C2B H2B . . 107.7 ?
    C3B C2B C1B . . 111.89(12) ?
    C3B C2B H2B . . 107.7 ?
    O4B C3B C2B . . 106.85(12) ?
    O4B C3B C4B . . 110.88(12) ?
    O4B C3B H3B . . 109.6 ?
    C2B C3B C4B . . 110.14(12) ?
    C2B C3B H3B . . 109.6 ?
    C4B C3B H3B . . 109.6 ?
    O5B C4B C3B . . 109.90(12) ?
    O5B C4B C5B . . 108.42(12) ?
    O5B C4B H4B . . 109.3 ?
    C3B C4B H4B . . 109.3 ?
    C5B C4B C3B . . 110.66(12) ?
    C5B C4B H4B . . 109.3 ?
    O1B C5B C4B . . 110.07(11) ?
    O1B C5B C6B . . 106.67(12) ?
    O1B C5B H5B . . 109.1 ?
    C4B C5B H5B . . 109.1 ?
    C6B C5B C4B . . 112.63(12) ?
    C6B C5B H5B . . 109.1 ?
    O6B C6B C5B . . 107.27(11) ?
    O6B C6B H63 . . 110.3 ?
    O6B C6B H64 . . 110.3 ?
    C5B C6B H63 . . 110.3 ?
    C5B C6B H64 . . 110.3 ?
    H63 C6B H64 . . 108.5 ?
    O6B C7B C8B . . 104.16(11) ?
    O6B C7B C14B . . 110.02(11) ?
    O6B C7B C20B . . 108.11(11) ?
    C8B C7B C14B . . 105.82(11) ?
    C20B C7B C8B . . 112.91(11) ?
    C20B C7B C14B . . 115.25(12) ?
    C9B C8B C7B . . 120.04(14) ?
    C13B C8B C7B . . 121.55(15) ?
    C13B C8B C9B . . 118.26(15) ?
    C8B C9B H9B . . 119.6 ?
    C10B C9B C8B . . 120.88(18) ?
    C10B C9B H9B . . 119.6 ?
    C9B C10B H10B . . 119.7 ?
    C11B C10B C9B . . 120.7(2) ?
    C11B C10B H10B . . 119.7 ?
    C10B C11B C12B . . 119.58(17) ?
    C10B C11B H11B . . 120.2 ?
    C12B C11B H11B . . 120.2 ?
    C11B C12B C13B . . 120.3(2) ?
    C11B C12B H12B . . 119.8 ?
    C13B C12B H12B . . 119.8 ?
    C8B C13B C12B . . 120.29(19) ?
    C8B C13B H13B . . 119.9 ?
    C12B C13B H13B . . 119.9 ?
    C15B C14B C7B . . 120.41(13) ?
    C15B C14B C19B . . 118.08(14) ?
    C19B C14B C7B . . 121.26(13) ?
    C14B C15B H15B . . 119.7 ?
    C16B C15B C14B . . 120.60(16) ?
    C16B C15B H15B . . 119.7 ?
    C15B C16B H16B . . 119.6 ?
    C17B C16B C15B . . 120.80(17) ?
    C17B C16B H16B . . 119.6 ?
    C16B C17B C18B . . 119.20(16) ?
    C16B C17B H17B . . 120.4 ?
    C18B C17B H17B . . 120.4 ?
    C17B C18B C19B . . 120.24(17) ?
    C17B C18B H18B . . 119.9 ?
    C19B C18B H18B . . 119.9 ?
    C14B C19B H19B . . 119.5 ?
    C18B C19B C14B . . 121.07(16) ?
    C18B C19B H19B . . 119.5 ?
    C21B C20B C7B . . 123.23(14) ?
    C21B C20B C25B . . 117.62(15) ?
    C25B C20B C7B . . 118.53(14) ?
    C20B C21B C22B . . 120.69(18) ?
    C20B C21B H21B . . 119.7 ?
    C22B C21B H21B . . 119.7 ?
    C21B C22B H22B . . 119.6 ?
    C23B C22B C21B . . 120.79(19) ?
    C23B C22B H22B . . 119.6 ?
    C24B C23B C22B . . 119.11(17) ?
    C24B C23B H23B . . 120.4 ?
    C22B C23B H23B . . 120.4 ?
    C23B C24B C25B . . 120.55(19) ?
    C23B C24B H24B . . 119.7 ?
    C25B C24B H24B . . 119.7 ?
    C20B C25B H25B . . 119.4 ?
    C24B C25B C20B . . 121.24(18) ?
    C24B C25B H25B . . 119.4 ?
    O2B C26B H264 . . 109.5 ?
    O2B C26B H265 . . 109.5 ?
    O2B C26B H266 . . 109.5 ?
    H264 C26B H265 . . 109.5 ?
    H264 C26B H266 . . 109.5 ?
    H265 C26B H266 . . 109.5 ?
    C27 O7 H71 . . 107.5(18) ?
    C28 O8 H81 . . 106.8(17) ?
    C29 O9 H91 . . 107(3) ?
    C30 O10 H101 . . 111(2) ?
    O7 C27 H271 . . 109.5 ?
    O7 C27 H272 . . 109.5 ?
    O7 C27 H273 . . 109.5 ?
    H271 C27 H272 . . 109.5 ?
    H271 C27 H273 . . 109.5 ?
    H272 C27 H273 . . 109.5 ?
    O8 C28 H281 . . 109.5 ?
    O8 C28 H282 . . 109.5 ?
    O8 C28 H283 . . 109.5 ?
    H281 C28 H282 . . 109.5 ?
    H281 C28 H283 . . 109.5 ?
    H282 C28 H283 . . 109.5 ?
    O9 C29 H291 . . 109.5 ?
    O9 C29 H292 . . 109.5 ?
    O9 C29 H293 . . 109.5 ?
    H291 C29 H292 . . 109.5 ?
    H291 C29 H293 . . 109.5 ?
    H292 C29 H293 . . 109.5 ?
    O10 C30 H301 . . 109.5 ?
    O10 C30 H302 . . 109.5 ?
    O10 C30 H303 . . 109.5 ?
    H301 C30 H302 . . 109.5 ?
    H301 C30 H303 . . 109.5 ?
    H302 C30 H303 . . 109.5 ?
loop_
    _geom_torsion_atom_site_label_1
    _geom_torsion_atom_site_label_2
    _geom_torsion_atom_site_label_3
    _geom_torsion_atom_site_label_4
    _geom_torsion_site_symmetry_1
    _geom_torsion_site_symmetry_2
    _geom_torsion_site_symmetry_3
    _geom_torsion_site_symmetry_4
    _geom_torsion
    _geom_torsion_publ_flag
    C5A O1A C1A O2A . . . . 60.07(16) ?
    C5A O1A C1A C2A . . . . -61.44(16) ?
    C1A O1A C5A C4A . . . . 61.81(16) ?
    C1A O1A C5A C6A . . . . -178.11(13) ?
    C7A O6A C6A C5A . . . . -167.89(12) ?
    C6A O6A C7A C8A . . . . -53.73(15) ?
    C6A O6A C7A C14A . . . . -173.89(11) ?
    C6A O6A C7A C20A . . . . 72.73(15) ?
    O1A C1A O2A C26A . . . . 62.37(17) ?
    C2A C1A O2A C26A . . . . -175.89(14) ?
    O1A C1A C2A O3A . . . . 177.58(12) ?
    O1A C1A C2A C3A . . . . 54.39(17) ?
    O2A C1A C2A O3A . . . . 54.24(16) ?
    O2A C1A C2A C3A . . . . -68.95(16) ?
    O3A C2A C3A O4A . . . . 66.55(16) ?
    O3A C2A C3A C4A . . . . -172.44(13) ?
    C1A C2A C3A O4A . . . . -171.50(13) ?
    C1A C2A C3A C4A . . . . -50.49(17) ?
    O4A C3A C4A O5A . . . . -71.51(16) ?
    O4A C3A C4A C5A . . . . 168.67(12) ?
    C2A C3A C4A O5A . . . . 170.16(13) ?
    C2A C3A C4A C5A . . . . 50.34(17) ?
    O5A C4A C5A O1A . . . . -174.91(12) ?
    O5A C4A C5A C6A . . . . 67.18(16) ?
    C3A C4A C5A O1A . . . . -54.15(16) ?
    C3A C4A C5A C6A . . . . -172.05(13) ?
    O1A C5A C6A O6A . . . . 68.42(15) ?
    C4A C5A C6A O6A . . . . -172.14(12) ?
    O6A C7A C8A C9A . . . . 96.59(16) ?
    O6A C7A C8A C13A . . . . -72.94(16) ?
    C14A C7A C8A C9A . . . . -147.85(14) ?
    C14A C7A C8A C13A . . . . 42.63(18) ?
    C20A C7A C8A C9A . . . . -26.9(2) ?
    C20A C7A C8A C13A . . . . 163.62(13) ?
    O6A C7A C14A C15A . . . . -23.67(18) ?
    O6A C7A C14A C19A . . . . 161.74(14) ?
    C8A C7A C14A C15A . . . . -140.52(15) ?
    C8A C7A C14A C19A . . . . 44.89(19) ?
    C20A C7A C14A C15A . . . . 93.02(16) ?
    C20A C7A C14A C19A . . . . -81.57(17) ?
    O6A C7A C20A C21A . . . . -168.10(13) ?
    O6A C7A C20A C25A . . . . 18.56(17) ?
    C8A C7A C20A C21A . . . . -46.12(18) ?
    C8A C7A C20A C25A . . . . 140.54(14) ?
    C14A C7A C20A C21A . . . . 78.59(16) ?
    C14A C7A C20A C25A . . . . -94.76(15) ?
    C7A C8A C9A C10A . . . . -168.77(15) ?
    C13A C8A C9A C10A . . . . 0.9(2) ?
    C7A C8A C13A C12A . . . . 169.03(15) ?
    C9A C8A C13A C12A . . . . -1.0(2) ?
    C8A C9A C10A C11A . . . . 0.0(3) ?
    C9A C10A C11A C12A . . . . -0.7(3) ?
    C10A C11A C12A C13A . . . . 0.6(3) ?
    C11A C12A C13A C8A . . . . 0.2(3) ?
    C7A C14A C15A C16A . . . . -174.47(15) ?
    C19A C14A C15A C16A . . . . 0.2(3) ?
    C7A C14A C19A C18A . . . . 173.60(17) ?
    C15A C14A C19A C18A . . . . -1.1(3) ?
    C14A C15A C16A C17A . . . . 0.9(3) ?
    C15A C16A C17A C18A . . . . -1.3(3) ?
    C16A C17A C18A C19A . . . . 0.4(3) ?
    C17A C18A C19A C14A . . . . 0.8(3) ?
    C7A C20A C21A C22A . . . . -174.82(15) ?
    C25A C20A C21A C22A . . . . -1.4(2) ?
    C7A C20A C25A C24A . . . . 175.73(15) ?
    C21A C20A C25A C24A . . . . 2.2(2) ?
    C21A C22A C23A C24A . . . . 1.6(3) ?
    C20A C21A C22A C23A . . . . -0.5(3) ?
    C22A C23A C24A C25A . . . . -0.8(3) ?
    C23A C24A C25A C20A . . . . -1.1(3) ?
    C5B O1B C1B O2B . . . . 62.92(16) ?
    C5B O1B C1B C2B . . . . -58.85(16) ?
    C1B O1B C5B C4B . . . . 59.91(15) ?
    C1B O1B C5B C6B . . . . -177.62(12) ?
    C7B O6B C6B C5B . . . . 168.28(11) ?
    C6B O6B C7B C8B . . . . 167.83(11) ?
    C6B O6B C7B C14B . . . . -79.14(14) ?
    C6B O6B C7B C20B . . . . 47.50(15) ?
    O1B C1B O2B C26B . . . . 65.80(17) ?
    C2B C1B O2B C26B . . . . -171.82(14) ?
    O2B C1B C2B O3B . . . . 55.92(16) ?
    O1B C1B C2B O3B . . . . 179.34(12) ?
    O2B C1B C2B C3B . . . . -69.41(15) ?
    O1B C1B C2B C3B . . . . 54.00(16) ?
    O3B C2B C3B O4B . . . . 64.53(16) ?
    O3B C2B C3B C4B . . . . -174.97(13) ?
    C1B C2B C3B O4B . . . . -172.22(12) ?
    C1B C2B C3B C4B . . . . -51.71(16) ?
    O4B C3B C4B O5B . . . . -70.07(15) ?
    O4B C3B C4B C5B . . . . 170.22(12) ?
    C2B C3B C4B O5B . . . . 171.88(12) ?
    C2B C3B C4B C5B . . . . 52.17(15) ?
    O5B C4B C5B O1B . . . . -175.70(11) ?
    O5B C4B C5B C6B . . . . 65.41(15) ?
    C3B C4B C5B O1B . . . . -55.10(14) ?
    C3B C4B C5B C6B . . . . -173.99(12) ?
    O1B C5B C6B O6B . . . . -70.33(14) ?
    C4B C5B C6B O6B . . . . 50.52(16) ?
    O6B C7B C8B C9B . . . . 27.35(18) ?
    O6B C7B C8B C13B . . . . -157.16(14) ?
    C14B C7B C8B C9B . . . . -88.66(17) ?
    C14B C7B C8B C13B . . . . 86.84(17) ?
    C20B C7B C8B C9B . . . . 144.39(14) ?
    C20B C7B C8B C13B . . . . -40.12(19) ?
    O6B C7B C14B C15B . . . . -10.25(17) ?
    O6B C7B C14B C19B . . . . 175.57(13) ?
    C8B C7B C14B C15B . . . . 101.71(15) ?
    C8B C7B C14B C19B . . . . -72.47(16) ?
    C20B C7B C14B C15B . . . . -132.76(14) ?
    C20B C7B C14B C19B . . . . 53.06(18) ?
    O6B C7B C20B C21B . . . . -103.70(17) ?
    O6B C7B C20B C25B . . . . 67.09(16) ?
    C8B C7B C20B C21B . . . . 141.61(16) ?
    C8B C7B C20B C25B . . . . -47.60(18) ?
    C14B C7B C20B C21B . . . . 19.8(2) ?
    C14B C7B C20B C25B . . . . -169.38(13) ?
    C7B C8B C9B C10B . . . . 175.70(15) ?
    C13B C8B C9B C10B . . . . 0.1(3) ?
    C7B C8B C13B C12B . . . . -174.68(16) ?
    C9B C8B C13B C12B . . . . 0.9(3) ?
    C8B C9B C10B C11B . . . . -1.0(3) ?
    C9B C10B C11B C12B . . . . 1.0(3) ?
    C10B C11B C12B C13B . . . . 0.0(3) ?
    C11B C12B C13B C8B . . . . -0.9(3) ?
    C7B C14B C15B C16B . . . . -175.31(14) ?
    C19B C14B C15B C16B . . . . -1.0(2) ?
    C7B C14B C19B C18B . . . . 174.75(15) ?
    C15B C14B C19B C18B . . . . 0.4(2) ?
    C14B C15B C16B C17B . . . . 0.6(3) ?
    C15B C16B C17B C18B . . . . 0.2(3) ?
    C16B C17B C18B C19B . . . . -0.7(3) ?
    C17B C18B C19B C14B . . . . 0.4(3) ?
    C7B C20B C21B C22B . . . . 170.08(16) ?
    C25B C20B C21B C22B . . . . -0.8(3) ?
    C7B C20B C25B C24B . . . . -170.56(17) ?
    C21B C20B C25B C24B . . . . 0.8(3) ?
    C20B C21B C22B C23B . . . . 0.4(3) ?
    C21B C22B C23B C24B . . . . 0.1(3) ?
    C22B C23B C24B C25B . . . . -0.1(3) ?
    C23B C24B C25B C20B . . . . -0.3(3) ?
loop_
    _geom_hbond_atom_site_label_D
    _geom_hbond_atom_site_label_H
    _geom_hbond_atom_site_label_A
    _geom_hbond_site_symmetry_A
    _geom_hbond_distance_DH
    _geom_hbond_distance_HA
    _geom_hbond_distance_DA
    _geom_hbond_angle_DHA
    _geom_hbond_publ_flag
    O3A H31 O10 . 0.84(3) 1.88(3) 2.707(2) 169(2) yes
    O3B H32 O7 . 0.82(3) 1.91(3) 2.713(2) 165(3) yes
    O4A H41 O2B . 0.83(3) 2.02(2) 2.8287(18) 164.5(19) yes
    O4B H42 O2A 1_455 0.77(3) 2.15(3) 2.9046(19) 166(3) yes
    O5A H51 O8 . 0.79(3) 1.87(3) 2.667(2) 175(4) yes
    O5B H52 O9 1_455 0.81(4) 1.90(4) 2.704(2) 173(3) yes
    O7 H71 O5A 1_455 0.79(2) 1.98(2) 2.763(2) 170(3) yes
    O8 H81 O3B . 0.90(3) 1.84(3) 2.727(2) 170(3) yes
    O9 H91 O3A . 0.85(4) 1.91(4) 2.741(2) 167(4) yes
    O10 H101 O5B . 0.81(3) 1.95(3) 2.754(2) 170(3) yes
    C1B H1B O3A 1_545 0.98 2.32 3.2469(19) 157.00 yes
    C3A H3A O4B 1_655 0.98 2.59 3.471(2) 149.00 yes
    C3B H3B O4A . 0.98 2.49 3.391(2) 153.00 yes
    C15B H15B O1B . 0.93 2.52 3.417(2) 161.00 yes
    C25A H25A O1A . 0.93 2.60 3.443(2) 151.00 yes
_iucr_refine_instructions_details
;
TITL gul08 in P1
CELL  0.71073   8.6763   9.1233  19.1545   86.328   82.578   67.903
ZERR     2.00   0.0004   0.0004   0.0006    0.003    0.002    0.002
LATT  -1
SFAC  C    H    O
UNIT  56   72   16
MERG   2
OMIT     0.00  53.00
OMIT     1  -1   3
DFIX  0.84 0.02 O10 H101
DFIX     0.750   0.020 H71 O7
DANG     1.75   0.040 C27 O7 C27 H71
DFIX     0.800   0.020 H51 O5A
FMAP   2
PLAN   20
SIZE     0.22   0.41   0.44
ACTA
BOND   $H
CONF
LIST   4
WPDB  -1
L.S.  10
TEMP    20.00
WGHT    0.055900    0.115200
FVAR       0.26232
H71   2   -0.091843    0.448639    0.129908    11.00000    0.08182
H51   2    0.602853    0.570144    0.109523    11.00000    0.10949
MOLE    1
O1A   3    0.673358    0.997874    0.098615    11.00000    0.06073    0.03934 =
         0.03978    0.00414    0.00348   -0.02140
C1A   1    0.632059    1.043310    0.169851    11.00000    0.05809    0.03587 =
         0.04236    0.00036    0.00248   -0.02015
AFIX  13
H1A   2    0.588657    1.159079    0.171540    11.00000   -1.20000
AFIX   0
C2A   1    0.496216    0.986053    0.204055    11.00000    0.04669    0.04081 =
         0.03933   -0.00178    0.00405   -0.01484
AFIX  13
H2A   2    0.394608    1.040980    0.181139    11.00000   -1.20000
AFIX   0
O2A   3    0.771301    0.982683    0.208194    11.00000    0.05796    0.05257 =
         0.04596   -0.00124    0.00076   -0.03012
O3A   3    0.460735    1.026574    0.276352    11.00000    0.05871    0.05060 =
         0.04644   -0.00900    0.01091   -0.02270
C3A   1    0.546535    0.810088    0.195203    11.00000    0.04158    0.04359 =
         0.04280    0.00210    0.00472   -0.01962
AFIX  13
H3A   2    0.635947    0.752834    0.224532    11.00000   -1.20000
AFIX   0
O4A   3    0.401817    0.774679    0.219551    11.00000    0.05161    0.05009 =
         0.06526   -0.00129    0.01598   -0.02544
C4A   1    0.606956    0.762544    0.118810    11.00000    0.04476    0.03989 =
         0.04100   -0.00141    0.00106   -0.01803
AFIX  13
H4A   2    0.511719    0.803221    0.091065    11.00000   -1.20000
AFIX   0
O5A   3    0.679372    0.595161    0.114059    11.00000    0.05549    0.04279 =
         0.06476   -0.00769    0.00977   -0.02378
C5A   1    0.738563    0.829928    0.088762    11.00000    0.04395    0.04030 =
         0.03728    0.00062   -0.00077   -0.01794
AFIX  13
H5A   2    0.839783    0.780153    0.112476    11.00000   -1.20000
AFIX   0
O6A   3    0.920141    0.847872   -0.013288    11.00000    0.03871    0.05123 =
         0.03269    0.00017   -0.00172   -0.02239
C6A   1    0.780966    0.802809    0.010647    11.00000    0.04402    0.05258 =
         0.03635   -0.00075    0.00146   -0.02784
AFIX  23
H61   2    0.809188    0.692109    0.000924    11.00000   -1.20000
H62   2    0.685435    0.865365   -0.013739    11.00000   -1.20000
AFIX   0
C7A   1    0.955582    0.859985   -0.088453    11.00000    0.03295    0.04475 =
         0.03205    0.00061   -0.00144   -0.01689
C8A   1    0.973740    0.702600   -0.119651    11.00000    0.04051    0.04744 =
         0.03281   -0.00011    0.00029   -0.02165
C9A   1    0.842700    0.681380   -0.146558    11.00000    0.04877    0.05922 =
         0.05188   -0.00182   -0.00513   -0.02899
AFIX  43
H9A   2    0.746450    0.768683   -0.153601    11.00000   -1.20000
AFIX   0
C10A  1    0.853108    0.532453   -0.163043    11.00000    0.07411    0.07133 =
         0.06006   -0.01062   -0.00334   -0.04546
AFIX  43
H10A  2    0.763924    0.520621   -0.180991    11.00000   -1.20000
AFIX   0
C11A  1    0.993818    0.401901   -0.153169    11.00000    0.09332    0.05475 =
         0.06034   -0.01157    0.00931   -0.04027
AFIX  43
H11A  2    0.999896    0.301714   -0.163839    11.00000   -1.20000
AFIX   0
C12A  1    1.125903    0.420744   -0.127307    11.00000    0.07470    0.04576 =
         0.05982   -0.00282    0.00245   -0.01521
AFIX  43
H12A  2    1.222176    0.332962   -0.120879    11.00000   -1.20000
AFIX   0
C13A  1    1.116136    0.569668   -0.110826    11.00000    0.04650    0.04977 =
         0.04782   -0.00169   -0.00438   -0.01455
AFIX  43
H13A  2    1.206418    0.580872   -0.093561    11.00000   -1.20000
AFIX   0
C14A  1    1.119080    0.890957   -0.100311    11.00000    0.03290    0.04184 =
         0.04456    0.00446   -0.00647   -0.01628
C15A  1    1.166991    0.957640   -0.047910    11.00000    0.04422    0.05278 =
         0.05606   -0.00943   -0.00124   -0.02175
AFIX  43
H15A  2    1.104701    0.975413   -0.003832    11.00000   -1.20000
AFIX   0
C16A  1    1.306060    0.997588   -0.060792    11.00000    0.04614    0.05994 =
         0.08474   -0.01251   -0.01110   -0.02581
AFIX  43
H16A  2    1.337758    1.040733   -0.025015    11.00000   -1.20000
AFIX   0
C17A  1    1.398913    0.974644   -0.125822    11.00000    0.03504    0.05105 =
         0.09375    0.00381   -0.00473   -0.01942
AFIX  43
H17A  2    1.491506    1.003859   -0.134441    11.00000   -1.20000
AFIX   0
C18A  1    1.353097    0.908294   -0.177567    11.00000    0.04627    0.08429 =
         0.06496    0.00689    0.00795   -0.03107
AFIX  43
H18A  2    1.415542    0.891676   -0.221617    11.00000   -1.20000
AFIX   0
C19A  1    1.214595    0.865480   -0.165140    11.00000    0.04534    0.08314 =
         0.04723    0.00036    0.00027   -0.03485
AFIX  43
H19A  2    1.185728    0.819256   -0.200702    11.00000   -1.20000
AFIX   0
C20A  1    0.822458    1.008055   -0.117447    11.00000    0.03234    0.04641 =
         0.04601    0.00456   -0.00367   -0.02109
C21A  1    0.810418    1.031478   -0.189545    11.00000    0.04177    0.06092 =
         0.04574    0.00925   -0.00665   -0.02236
AFIX  43
H21A  2    0.877741    0.952908   -0.220885    11.00000   -1.20000
AFIX   0
C22A  1    0.697878    1.172149   -0.214489    11.00000    0.05284    0.07208 =
         0.06139    0.02678   -0.01672   -0.02914
AFIX  43
H22A  2    0.691196    1.187284   -0.262650    11.00000   -1.20000
AFIX   0
C23A  1    0.597080    1.288357   -0.169488    11.00000    0.04609    0.05547 =
         0.09347    0.02583   -0.01854   -0.01902
AFIX  43
H23A  2    0.520207    1.380930   -0.186752    11.00000   -1.20000
AFIX   0
C24A  1    0.609591    1.268093   -0.098728    11.00000    0.04945    0.04836 =
         0.08727    0.00131   -0.00261   -0.01437
AFIX  43
H24A  2    0.541810    1.347969   -0.068070    11.00000   -1.20000
AFIX   0
C25A  1    0.722378    1.129580   -0.072226    11.00000    0.04617    0.04829 =
         0.05515   -0.00012   -0.00506   -0.01969
AFIX  43
H25A  2    0.731083    1.117963   -0.024135    11.00000   -1.20000
AFIX   0
C26A  1    0.901664    1.039024    0.182930    11.00000    0.07286    0.08462 =
         0.07358   -0.00233    0.00530   -0.05274
AFIX 137
H261  2    0.953754    0.993699    0.137963    11.00000   -1.50000
H263  2    0.983632    1.009004    0.215702    11.00000   -1.50000
H262  2    0.855187    1.152219    0.178154    11.00000   -1.50000
AFIX   0
H31   2    0.369446    1.024270    0.294815    11.00000    0.06304
H41   2    0.428176    0.677721    0.225837    11.00000    0.05314
MOLE    2
O1B   3    0.312933    0.453505    0.376213    11.00000    0.05159    0.04035 =
         0.03575    0.00244   -0.00331   -0.01315
C1B   1    0.357056    0.399795    0.306178    11.00000    0.05027    0.03493 =
         0.04020   -0.00055   -0.00091   -0.01287
AFIX  13
H1B   2    0.408694    0.284021    0.307333    11.00000   -1.20000
AFIX   0
O2B   3    0.472365    0.459449    0.268455    11.00000    0.04618    0.05172 =
         0.04762    0.00064    0.00106   -0.01552
C2B   1    0.202057    0.447962    0.268095    11.00000    0.05325    0.04312 =
         0.03949   -0.00337   -0.00190   -0.02141
AFIX  13
H2B   2    0.130786    0.393571    0.291504    11.00000   -1.20000
AFIX   0
O3B   3    0.250266    0.394168    0.197862    11.00000    0.06215    0.05908 =
         0.04361   -0.01100   -0.00531   -0.02079
C3B   1    0.101785    0.624486    0.272151    11.00000    0.04575    0.04269 =
         0.03982    0.00246   -0.00783   -0.02000
AFIX  13
H3B   2    0.164290    0.681875    0.244030    11.00000   -1.20000
AFIX   0
C4B   1    0.067322    0.677215    0.348362    11.00000    0.04291    0.03898 =
         0.04184   -0.00030   -0.00151   -0.01817
AFIX  13
H4B   2   -0.010001    0.632550    0.374557    11.00000   -1.20000
AFIX   0
O4B   3   -0.050205    0.652349    0.243523    11.00000    0.05625    0.05230 =
         0.06101   -0.00109   -0.02063   -0.01967
C5B   1    0.228830    0.621829    0.382586    11.00000    0.04224    0.04024 =
         0.03600   -0.00093    0.00203   -0.02065
AFIX  13
H5B   2    0.301942    0.674085    0.358944    11.00000   -1.20000
AFIX   0
O5B   3   -0.005912    0.845447    0.351037    11.00000    0.05046    0.04259 =
         0.06173   -0.00600   -0.00648   -0.01307
O6B   3    0.074275    0.597864    0.490965    11.00000    0.04245    0.04943 =
         0.03322    0.00024   -0.00339   -0.02540
C6B   1    0.199098    0.656379    0.460404    11.00000    0.04086    0.04619 =
         0.03951   -0.00160   -0.00111   -0.02386
AFIX  23
H63   2    0.301804    0.604445    0.481934    11.00000   -1.20000
H64   2    0.161278    0.769361    0.467550    11.00000   -1.20000
AFIX   0
C7B   1    0.048143    0.589571    0.566485    11.00000    0.03098    0.04317 =
         0.03465    0.00231   -0.00212   -0.01713
C8B   1   -0.114960    0.559134    0.582104    11.00000    0.03165    0.04001 =
         0.04737    0.00790   -0.00686   -0.01478
C9B   1   -0.161493    0.482116    0.533488    11.00000    0.04529    0.04962 =
         0.06375   -0.00001   -0.00735   -0.02493
AFIX  43
H9B   2   -0.097071    0.455491    0.490130    11.00000   -1.20000
AFIX   0
C10B  1   -0.302509    0.444272    0.548564    11.00000    0.04971    0.05679 =
         0.09877    0.00356   -0.01793   -0.03039
AFIX  43
H10B  2   -0.332822    0.394059    0.514982    11.00000   -1.20000
AFIX   0
C11B  1   -0.397292    0.479772    0.612023    11.00000    0.03869    0.05715 =
         0.11282    0.01744   -0.00727   -0.02578
AFIX  43
H11B  2   -0.490962    0.452519    0.622088    11.00000   -1.20000
AFIX   0
C12B  1   -0.353883    0.555920    0.661006    11.00000    0.04517    0.08303 =
         0.08007    0.00987    0.01180   -0.02701
AFIX  43
H12B  2   -0.418399    0.580453    0.704441    11.00000   -1.20000
AFIX   0
C13B  1   -0.212885    0.596997    0.646008    11.00000    0.04519    0.07351 =
         0.05342    0.00202    0.00353   -0.02883
AFIX  43
H13B  2   -0.185094    0.650037    0.679260    11.00000   -1.20000
AFIX   0
C14B  1    0.185154    0.441949    0.594086    11.00000    0.03116    0.04109 =
         0.04335    0.00356   -0.00489   -0.01861
C15B  1    0.293446    0.327260    0.547810    11.00000    0.04412    0.04391 =
         0.05087   -0.00420   -0.00576   -0.01606
AFIX  43
H15B  2    0.288461    0.343380    0.499585    11.00000   -1.20000
AFIX   0
C16B  1    0.408856    0.189034    0.572811    11.00000    0.04693    0.04628 =
         0.07471   -0.00584   -0.00551   -0.01158
AFIX  43
H16B  2    0.481326    0.113777    0.541135    11.00000   -1.20000
AFIX   0
C17B  1    0.417582    0.161680    0.644083    11.00000    0.04463    0.04955 =
         0.08400    0.01740   -0.01700   -0.01472
AFIX  43
H17B  2    0.495576    0.068797    0.660544    11.00000   -1.20000
AFIX   0
C18B  1    0.309297    0.273676    0.690660    11.00000    0.04969    0.06691 =
         0.05721    0.02136   -0.01583   -0.02453
AFIX  43
H18B  2    0.313313    0.255842    0.738861    11.00000   -1.20000
AFIX   0
C19B  1    0.194542    0.412661    0.665932    11.00000    0.03997    0.05422 =
         0.04559    0.00541   -0.00335   -0.01820
AFIX  43
H19B  2    0.122602    0.487623    0.697850    11.00000   -1.20000
AFIX   0
C20B  1    0.034834    0.747052    0.595047    11.00000    0.03909    0.04336 =
         0.03338   -0.00208    0.00102   -0.01798
C21B  1    0.163007    0.766523    0.624652    11.00000    0.05125    0.05195 =
         0.05888   -0.00165   -0.01297   -0.02372
AFIX  43
H21B  2    0.255947    0.678308    0.634474    11.00000   -1.20000
AFIX   0
C22B  1    0.154325    0.916329    0.639844    11.00000    0.08189    0.07391 =
         0.06644   -0.00583   -0.01265   -0.05036
AFIX  43
H22B  2    0.241870    0.927403    0.659474    11.00000   -1.20000
AFIX   0
C23B  1    0.018523    1.047909    0.626290    11.00000    0.09377    0.04965 =
         0.06792   -0.01163    0.00444   -0.03658
AFIX  43
H23B  2    0.013394    1.148036    0.636516    11.00000   -1.20000
AFIX   0
C24B  1   -0.109554    1.030220    0.597506    11.00000    0.06826    0.04304 =
         0.08723   -0.00343   -0.00164   -0.01318
AFIX  43
H24B  2   -0.202482    1.118957    0.588191    11.00000   -1.20000
AFIX   0
C25B  1   -0.102071    0.881697    0.582154    11.00000    0.04871    0.04730 =
         0.06241    0.00043   -0.00733   -0.01587
AFIX  43
H25B  2   -0.190575    0.871849    0.562799    11.00000   -1.20000
AFIX   0
C26B  1    0.629993    0.400844    0.295483    11.00000    0.04584    0.08616 =
         0.07646   -0.00090   -0.00518   -0.01389
AFIX 137
H264  2    0.617511    0.441979    0.341646    11.00000   -1.50000
H265  2    0.708296    0.433592    0.264892    11.00000   -1.50000
H266  2    0.670601    0.287392    0.298160    11.00000   -1.50000
AFIX   0
H32   2    0.163291    0.405530    0.181571    11.00000    0.06195
H42   2   -0.089751    0.742859    0.239447    11.00000    0.06913
H52   2   -0.107275    0.874277    0.357602    11.00000    0.08367
MOLE    3
O8    3    0.437606    0.493639    0.094406    11.00000    0.08705    0.08837 =
         0.07519    0.00258   -0.00808   -0.05203
C28   1    0.310249    0.602196    0.058100    11.00000    0.14921    0.15984 =
         0.09660    0.05087   -0.06209   -0.09378
AFIX 137
H281  2    0.241018    0.687017    0.088745    11.00000   -1.50000
H282  2    0.243318    0.549747    0.042896    11.00000   -1.50000
H283  2    0.359358    0.644026    0.017840    11.00000   -1.50000
AFIX   0
H81   2    0.387069    0.455066    0.130725    11.00000    0.08653
MOLE    4
O9    3    0.659945    0.928222    0.383419    11.00000    0.06374    0.10446 =
         0.09607    0.00750   -0.01534   -0.01889
C29   1    0.593783    0.824356    0.422493    11.00000    0.10757    0.13205 =
         0.10076    0.02950   -0.01865   -0.04992
AFIX 137
H291  2    0.648924    0.788941    0.464222    11.00000   -1.50000
H292  2    0.611511    0.734847    0.394349    11.00000   -1.50000
H293  2    0.475944    0.878686    0.435464    11.00000   -1.50000
AFIX   0
H91   2    0.613194    0.952769    0.345844    11.00000    0.13043
MOLE    5
O10   3    0.159491    1.051826    0.345487    11.00000    0.09414    0.10561 =
         0.10185   -0.05140    0.04500   -0.06625
C30   1    0.093764    1.139781    0.405625    11.00000    0.14772    0.08870 =
         0.09207   -0.03581    0.04641   -0.06695
AFIX 137
H301  2    0.138615    1.221303    0.405419    11.00000   -1.50000
H302  2    0.122782    1.072206    0.446258    11.00000   -1.50000
H303  2   -0.025878    1.187083    0.407077    11.00000   -1.50000
AFIX   0
H101  2    0.120445    0.985470    0.343497    11.00000    0.10293
MOLE    6
O7    3   -0.001768    0.382536    0.130880    11.00000    0.07567    0.07992 =
         0.08316   -0.03172   -0.01408   -0.01739
C27   1    0.046386    0.312725    0.065541    11.00000    0.12501    0.09425 =
         0.08132   -0.03336    0.00868   -0.04004
AFIX 137
H271  2    0.003888    0.391106    0.029744    11.00000   -1.50000
H272  2    0.002314    0.231041    0.064204    11.00000   -1.50000
H273  2    0.166376    0.267578    0.057328    11.00000   -1.50000
HKLF 4
REM  gul08 in P1
REM R1 =  0.0350 for  10449 Fo > 4sig(Fo)  and  0.0393 for all  11390 data
REM    695 parameters refined using      8 restraints
END
WGHT      0.0559      0.1152
REM Highest difference peak  0.216,  deepest hole -0.238,  1-sigma level  0.043
Q1    1   0.0238  0.4566  0.1014  11.00000  0.05    0.22
Q2    1   1.3614  0.9542 -0.2623  11.00000  0.05    0.14
Q3    1   1.3464  0.9813 -0.2828  11.00000  0.05    0.14
Q4    1   0.1159  0.1597  0.0754  11.00000  0.05    0.14
Q5    1   0.0969  0.3769  0.0344  11.00000  0.05    0.13
Q6    1   0.1224  0.5200  0.5787  11.00000  0.05    0.13
Q7    1   0.8766  0.9345 -0.1050  11.00000  0.05    0.13
Q8    1   1.1630  0.8892 -0.0726  11.00000  0.05    0.13
Q9    1   1.3533  0.8851 -0.2755  11.00000  0.05    0.13
Q10   1  -0.1184  0.5273  0.4645  11.00000  0.05    0.13
Q11   1   0.5781  1.0417  0.4269  11.00000  0.05    0.13
Q12   1  -0.1807  0.5939  0.4286  11.00000  0.05    0.13
Q13   1  -0.0690  0.3170  0.0364  11.00000  0.05    0.12
Q14   1  -0.3555  0.4899  0.7297  11.00000  0.05    0.12
Q15   1   0.5236 -0.0408  0.7072  11.00000  0.05    0.12
Q16   1   0.4820 -0.0252  0.7183  11.00000  0.05    0.12
Q17   1  -0.0784  1.0081  0.4750  11.00000  0.05    0.12
Q18   1  -0.0332  1.0055  0.3720  11.00000  0.05    0.12
Q19   1   1.3969  0.9405  0.0355  11.00000  0.05    0.12
Q20   1  -0.1228  1.3131  0.3624  11.00000  0.05    0.12
;
data_global
_journal_date_recd_electronic     2014-03-05
_journal_date_accepted     2014-03-24
_journal_name_full     'Acta Crystallographica, Section E'
_journal_year     2014
_journal_volume     70
_journal_issue      4
_journal_page_first     o492
_journal_page_last     o493
_journal_paper_category     QO
_journal_paper_doi     10.1107/S1600536814006461
_journal_coeditor_code     XU5777
_publ_contact_author
;
Dr Tuncer H\"okelek
Hacettepe University
Department of Physics
06532 Beytepe
Ankara
Turkey
;
_publ_contact_author_email     merzifon@hacettepe.edu.tr
_publ_contact_author_fax     '90(312)2352550'
_publ_contact_author_phone     '90(312)2977242'
_publ_section_title
;
Methyl 6-<i>O</i>-trityl-\a-D-glucopyranoside methanol disolvate
;
loop_
    _publ_author_name
    _publ_author_address
    'G\"ultekin, Zeynep'
;
Department of Chemistry
\,Cank\?ir\?i Karatekin University
TR-18100
\,Cank\?ir\?i
Turkey
;
    'Civan, Mehmet'
;
Department of Physics
Hacettepe University
06800 Beytepe
Ankara
Turkey
;
    'Frey, Wolfgang'
;
Universit\"at Stuttgart
Pfaffenwaldring 55
D-70569 Stuttgart
Germany
;
    'H\"okelek, Tuncer'
;
Department of Physics
Hacettepe University
06800 Beytepe
Ankara
Turkey
;
