# Supplementary material for: Methyl 6-O-trityl-α-d-gluco­pyran­oside methanol disolvate
Source: Acta Crystallogr Sect E Struct Rep Online. 2014 Mar 29;70(Pt 4):o492–3. doi: 10.1107/S1600536814006461 (PMC3998525; doi:10.1107/S1600536814006461)
Supplement: Supplementary file 2 [file e-70-0o492-Isup2.hkl]

#
# h,k,l, Fc-squared, Fo-squared, sigma(Fo-squared) and status flag
#
data_I
_shelx_title ' gul08 in P1'
_shelx_refln_list_code          4
_shelx_F_calc_maximum      134.34
_exptl_crystal_F_000       536.00
_reflns_d_resolution_high  0.7971
 
loop_
 _symmetry_equiv_pos_as_xyz
 'x, y, z'
 
_cell_length_a     8.6763
_cell_length_b     9.1233
_cell_length_c    19.1545
_cell_angle_alpha  86.328
_cell_angle_beta   82.578
_cell_angle_gamma  67.903
 
_shelx_F_squared_multiplier     1.000
 
loop_
 _refln_index_h
 _refln_index_k
 _refln_index_l
 _refln_F_squared_calc
 _refln_F_squared_meas
 _refln_F_squared_sigma
 _refln_observed_status
  -4  -3 -23        8.21        9.53      1.02 o
  -3  -3 -23        4.94        6.68      0.82 o
  -2  -3 -23       25.40       33.32      1.34 o
  -1  -3 -23        0.21        0.00      1.02 o
  -4  -2 -23        8.04        7.98      0.87 o
  -3  -2 -23        4.95        6.33      0.82 o
  -2  -2 -23        8.00        9.95      0.87 o
  -1  -2 -23        3.67        4.10      0.77 o
   0  -2 -23        3.61        4.20      0.72 o
  -4  -1 -23        2.12        3.41      0.77 o
  -3  -1 -23       13.74       19.09      1.38 o
  -2  -1 -23        7.15        6.45      0.82 o
  -1  -1 -23        4.39        5.53      0.72 o
   0  -1 -23        3.71        3.42      0.72 o
   1  -1 -23        8.93       12.04      0.92 o
  -3   0 -23        2.31        3.12      0.77 o
  -2   0 -23        2.98        3.62      1.09 o
  -1   0 -23        0.34        0.36      0.62 o
   0   0 -23        0.50        0.00      0.87 o
   1   0 -23        3.44        4.88      0.72 o
  -3   1 -23        0.71        0.44      1.02 o
  -2   1 -23        4.03        4.36      1.02 o
  -1   1 -23        1.32        0.00      0.73 o
   0   1 -23        5.56        6.22      0.77 o
   1   1 -23        0.63        0.65      0.66 o
  -1   2 -23        4.59        5.81      1.02 o
   0   2 -23        5.74        5.38      1.02 o
   1   2 -23        0.33        0.00      0.87 o
  -4  -5 -22        0.15        1.74      1.02 o
  -3  -5 -22        3.13        3.05      1.02 o
  -2  -5 -22        3.13        1.16      1.02 o
  -5  -4 -22        1.72        1.67      0.72 o
  -4  -4 -22       13.26       18.10      2.69 o
  -3  -4 -22        9.64        6.39      1.16 o
  -2  -4 -22       31.40       35.17      1.89 o
  -1  -4 -22       12.99       14.24      1.31 o
   0  -4 -22        1.91        1.31      1.02 o
  -5  -3 -22        0.51        0.00      0.72 o
  -4  -3 -22        3.91        5.71      0.77 o
  -3  -3 -22        3.68        5.21      0.72 o
  -2  -3 -22        4.41        5.10      0.72 o
  -1  -3 -22        9.64       12.32      1.16 o
   0  -3 -22        4.63        4.80      1.16 o
   1  -3 -22        3.14        3.20      1.02 o
  -5  -2 -22        7.49        7.66      1.09 o
  -4  -2 -22        8.27        9.17      0.87 o
  -3  -2 -22        2.04        1.44      0.66 o
  -2  -2 -22        5.38        8.35      0.82 o
  -1  -2 -22        4.78        5.90      0.73 o
   0  -2 -22       10.04       10.69      0.82 o
   1  -2 -22       13.50       13.38      0.92 o
   2  -2 -22        2.11        2.47      1.02 o
  -5  -1 -22        2.55        2.91      0.72 o
  -4  -1 -22        5.17        7.26      0.77 o
  -3  -1 -22        8.96       10.32      0.82 o
  -2  -1 -22        3.87        4.12      0.87 o
  -1  -1 -22        6.44        6.36      0.72 o
   0  -1 -22        0.13        0.15      0.62 o
   1  -1 -22        1.49        1.63      0.66 o
   2  -1 -22        2.70        3.49      0.72 o
  -4   0 -22        4.80        2.63      0.72 o
  -3   0 -22       12.54       12.24      0.87 o
  -2   0 -22       14.49       11.69      0.87 o
  -1   0 -22        0.95        1.09      0.62 o
   0   0 -22        0.23        0.51      0.62 o
   1   0 -22       21.65       25.32      1.18 o
   2   0 -22        2.43        2.98      0.72 o
  -4   1 -22        4.88        3.63      1.02 o
  -3   1 -22        2.78        3.20      1.02 o
  -2   1 -22        1.67        2.31      0.66 o
  -1   1 -22       11.70       10.69      1.74 o
   0   1 -22        3.72        3.37      0.72 o
   1   1 -22        1.02        1.80      0.66 o
   2   1 -22        0.38        1.02      0.73 o
   3   1 -22       36.54       49.99      2.33 o
  -3   2 -22        1.73        1.45      1.09 o
  -2   2 -22        4.19        4.88      1.02 o
  -1   2 -22        0.02        0.73      0.87 o
   0   2 -22        1.76        1.60      0.73 o
   1   2 -22        1.29        1.53      0.66 o
   2   2 -22        1.65        1.32      0.66 o
  -2   3 -22        6.56        9.30      0.87 o
  -1   3 -22        3.63        2.57      0.77 o
   0   3 -22        2.07        3.08      0.77 o
   1   3 -22        4.14        3.49      1.02 o
   2   3 -22        0.91        1.16      1.02 o
  -4  -6 -21        5.79        3.78      1.02 o
  -3  -6 -21       12.93       14.53      1.31 o
  -5  -5 -21        1.26        0.58      1.02 o
  -4  -5 -21        2.66        4.80      1.02 o
  -3  -5 -21        6.49        7.85      1.16 o
  -2  -5 -21        1.01        0.58      0.87 o
  -1  -5 -21        0.33        0.44      0.87 o
   0  -5 -21       15.08       17.73      1.45 o
  -6  -4 -21        8.60        7.90      0.87 o
  -5  -4 -21        0.64        0.29      0.66 o
  -4  -4 -21        1.18        1.57      0.66 o
  -3  -4 -21        7.10        5.00      1.02 o
  -2  -4 -21       13.09       14.39      1.31 o
  -1  -4 -21        1.84        1.89      0.87 o
   0  -4 -21        0.73        0.29      0.87 o
   1  -4 -21       13.43       13.52      1.31 o
  -6  -3 -21        7.84        6.07      0.82 o
  -5  -3 -21        1.06        0.79      0.87 o
  -4  -3 -21       12.53       12.86      0.92 o
  -3  -3 -21        6.96        6.86      0.72 o
  -2  -3 -21       16.25       16.52      0.97 o
  -1  -3 -21        3.12        2.67      0.66 o
   0  -3 -21        0.27        0.01      0.65 o
   1  -3 -21        0.03        0.00      0.87 o
   2  -3 -21        1.26        0.87      0.87 o
  -6  -2 -21        2.66        2.50      0.94 o
  -5  -2 -21        8.38        7.76      0.87 o
  -4  -2 -21        0.82        1.46      0.66 o
  -3  -2 -21       19.29       17.54      0.97 o
  -2  -2 -21        8.31        9.40      0.77 o
  -1  -2 -21        7.09        9.33      0.77 o
   0  -2 -21        7.80        9.12      0.77 o
   1  -2 -21        5.63        6.20      0.72 o
   2  -2 -21        4.24        7.41      1.16 o
  -6  -1 -21        5.74        6.52      0.87 o
  -5  -1 -21        6.44        4.65      0.82 o
  -4  -1 -21        3.65        4.36      0.72 o
  -3  -1 -21        4.34        5.76      0.72 o
  -2  -1 -21       13.98       13.55      0.82 o
  -1  -1 -21        0.17        0.44      0.87 o
   0  -1 -21        2.85        2.05      0.73 o
   1  -1 -21        5.29        5.35      0.66 o
   2  -1 -21       10.76       12.12      1.24 o
   3  -1 -21        0.96        0.98      0.66 o
  -5   0 -21        0.14        0.00      0.87 o
  -4   0 -21        2.04        1.48      0.66 o
  -3   0 -21        1.99        1.68      0.66 o
  -2   0 -21        0.38        1.02      0.73 o
  -1   0 -21        1.49        1.31      0.62 o
   0   0 -21       10.20        7.41      0.72 o
   1   0 -21        5.03        6.41      0.72 o
   2   0 -21        0.02        0.00      0.62 o
   3   0 -21        6.86        6.01      0.77 o
  -5   1 -21        5.06        5.38      1.16 o
  -4   1 -21        2.69        2.74      0.77 o
  -3   1 -21        9.91        9.22      0.70 o
  -2   1 -21        2.06        1.74      0.55 o
  -1   1 -21        2.03        2.11      0.62 o
   0   1 -21        5.13        4.77      1.16 o
   1   1 -21        4.29        3.06      0.66 o
   2   1 -21       10.84       10.87      1.02 o
   3   1 -21        6.55        7.23      0.82 o
  -4   2 -21        3.75        2.80      0.77 o
  -3   2 -21       13.72       16.16      0.97 o
  -2   2 -21        2.11        3.30      0.77 o
  -1   2 -21       21.40       21.17      0.90 o
   0   2 -21        2.61        3.11      0.87 o
   1   2 -21        7.03        4.81      0.66 o
   2   2 -21       14.38       13.95      0.92 o
   3   2 -21       42.52       42.96      1.44 o
  -3   3 -21       18.64       19.36      2.83 o
  -2   3 -21       42.45       47.51      3.20 o
  -1   3 -21        2.00        0.77      0.66 o
   0   3 -21       10.07        9.14      0.87 o
   1   3 -21        3.43        3.48      0.77 o
   2   3 -21        1.89        1.60      0.87 o
   3   3 -21        6.59        9.16      1.16 o
  -2   4 -21        5.81        5.34      0.77 o
  -1   4 -21        0.93        1.52      0.70 o
   0   4 -21        2.35        2.28      0.70 o
   1   4 -21        3.00        2.95      0.77 o
   2   4 -21        6.15        4.49      0.77 o
  -5  -6 -20        1.55        1.45      1.02 o
  -4  -6 -20        7.08        7.41      1.16 o
  -3  -6 -20       10.32       10.17      1.16 o
  -2  -6 -20        2.33        3.49      0.87 o
  -1  -6 -20        4.95        4.80      1.02 o
  -6  -5 -20        8.19        8.57      1.31 o
  -5  -5 -20        2.55        2.76      1.02 o
  -4  -5 -20       24.48       23.83      1.60 o
  -3  -5 -20        8.33        7.70      1.02 o
  -2  -5 -20        4.14        2.33      0.87 o
  -1  -5 -20        7.45        5.96      1.02 o
   0  -5 -20        0.91        0.44      0.87 o
   1  -5 -20       19.08       22.53      1.45 o
  -7  -4 -20        1.34        0.22      1.09 o
  -6  -4 -20        2.36        3.16      0.87 o
  -5  -4 -20        1.11        0.30      0.66 o
  -4  -4 -20        4.60        5.09      0.66 o
  -3  -4 -20        8.30        7.27      0.72 o
  -2  -4 -20        1.50        1.47      0.65 o
  -1  -4 -20        2.35        1.89      0.87 o
   0  -4 -20        0.40        0.44      0.87 o
   1  -4 -20        2.92        3.49      1.02 o
   2  -4 -20        7.38        7.85      1.16 o
  -7  -3 -20        0.11        0.00      0.77 o
  -6  -3 -20       27.17       27.17      1.28 o
  -5  -3 -20       20.88       24.92      1.45 o
  -4  -3 -20        5.01        3.69      0.72 o
  -3  -3 -20       14.38       13.04      1.16 o
  -2  -3 -20       11.28       11.23      0.77 o
  -1  -3 -20        2.81        2.62      0.62 o
   0  -3 -20        0.35        0.36      0.51 o
   1  -3 -20        4.08        1.74      0.87 o
   2  -3 -20        5.95        6.83      1.02 o
   3  -3 -20        3.59        5.81      1.02 o
  -7  -2 -20       33.84       37.17      1.89 o
  -6  -2 -20        3.05        3.22      0.80 o
  -5  -2 -20       14.02       14.62      0.92 o
  -4  -2 -20        2.03        1.02      0.62 o
  -3  -2 -20       11.30       11.35      0.82 o
  -2  -2 -20        6.32        7.28      0.72 o
  -1  -2 -20        1.37        1.02      0.56 o
   0  -2 -20        5.44        7.97      1.02 o
   1  -2 -20        1.14        1.24      0.80 o
   2  -2 -20        0.03        0.00      0.94 o
   3  -2 -20        2.05        2.91      1.02 o
  -6  -1 -20       45.13       49.87      1.74 o
  -5  -1 -20        0.90        0.94      0.66 o
  -4  -1 -20        1.04        0.27      1.24 o
  -3  -1 -20        2.07        2.02      1.31 o
  -2  -1 -20        0.94        1.31      0.62 o
  -1  -1 -20        3.11        2.41      0.87 o
   0  -1 -20        0.44        0.32      0.56 o
   1  -1 -20        0.06        0.29      1.02 o
   2  -1 -20       21.10       21.25      1.08 o
   3  -1 -20        5.86        6.47      0.72 o
   4  -1 -20        1.58        2.47      1.02 o
  -6   0 -20        3.40        1.45      1.02 o
  -5   0 -20       13.31       13.19      2.76 o
  -4   0 -20        7.56        7.16      1.16 o
  -3   0 -20        3.15        3.22      0.59 o
  -2   0 -20        7.00        7.35      0.77 o
  -1   0 -20       24.35       24.49      1.13 o
   0   0 -20       12.06       12.01      0.82 o
   1   0 -20       15.66       15.36      0.97 o
   2   0 -20        6.93        5.06      0.66 o
   3   0 -20        3.51        5.35      0.72 o
   4   0 -20        6.65       10.68      0.92 o
  -5   1 -20        3.66        3.24      0.77 o
  -4   1 -20        8.69        8.23      1.09 o
  -3   1 -20       40.57       41.43      1.50 o
  -2   1 -20       22.93       20.88      0.92 o
  -1   1 -20       71.07       73.68      1.54 o
   0   1 -20        2.13        2.35      0.53 o
   1   1 -20        4.40        5.44      0.80 o
   2   1 -20        0.91        1.16      0.62 o
   3   1 -20        1.82        1.35      0.66 o
   4   1 -20       28.50       29.24      1.28 o
  -5   2 -20        4.73        5.32      0.80 o
  -4   2 -20        1.83        3.33      0.77 o
  -3   2 -20        2.51        3.04      0.66 o
  -2   2 -20       34.45       32.88      1.05 o
  -1   2 -20       10.76        8.86      0.64 o
   0   2 -20       10.87        8.45      0.61 o
   1   2 -20        2.45        2.62      0.55 o
   2   2 -20        8.41        8.18      1.31 o
   3   2 -20       20.84       18.32      1.03 o
   4   2 -20       70.00       67.74      1.82 o
  -4   3 -20        0.69        1.74      0.70 o
  -3   3 -20       25.67       27.30      1.15 o
  -2   3 -20       40.79       46.28      1.49 o
  -1   3 -20        0.05        0.00      0.59 o
   0   3 -20       41.92       32.07      1.22 o
   1   3 -20       10.09        9.09      0.64 o
   2   3 -20       16.17       15.10      0.78 o
   3   3 -20        5.73        4.59      0.72 o
   4   3 -20       18.20       19.39      1.53 o
  -3   4 -20        5.24        4.44      0.77 o
  -2   4 -20       13.23       15.92      1.53 o
  -1   4 -20       12.50       12.93      1.09 o
   0   4 -20        5.96        4.41      0.77 o
   1   4 -20       18.61       19.79      2.91 o
   2   4 -20        9.78        9.11      0.87 o
   3   4 -20       27.42       26.85      1.74 o
   4   4 -20        0.49        0.15      0.87 o
  -1   5 -20       17.66       20.64      1.38 o
   0   5 -20        6.29        5.91      0.87 o
   1   5 -20        2.40        2.18      0.66 o
   2   5 -20        1.26        1.81      0.70 o
   3   5 -20        2.83        3.26      0.77 o
  -5  -7 -19        0.51        0.00      0.87 o
  -4  -7 -19        6.57        5.23      1.02 o
  -3  -7 -19        0.63        1.16      0.87 o
  -2  -7 -19        0.86        1.24      0.56 o
  -1  -7 -19        8.04       10.17      1.16 o
  -6  -6 -19        1.59        0.15      1.02 o
  -5  -6 -19        1.53        1.31      0.87 o
  -4  -6 -19        0.62        1.31      0.87 o
  -3  -6 -19        0.20        0.15      0.73 o
  -2  -6 -19        1.16        1.31      0.87 o
  -1  -6 -19        3.25        4.07      0.62 o
   0  -6 -19       37.72       49.41      2.03 o
  -7  -5 -19        4.28        5.38      0.82 o
  -6  -5 -19        1.42        0.00      0.73 o
  -5  -5 -19        1.80        1.01      0.66 o
  -4  -5 -19        4.42        4.43      0.66 o
  -3  -5 -19       21.04       20.35      1.45 o
  -2  -5 -19        3.60        2.47      0.87 o
  -1  -5 -19        5.82        6.39      0.87 o
   0  -5 -19        4.34        5.38      1.02 o
   1  -5 -19        0.35        0.00      0.73 o
  -7  -4 -19        0.84        0.00      0.66 o
  -6  -4 -19        0.73        2.78      1.38 o
  -5  -4 -19        1.28        0.61      0.66 o
  -4  -4 -19        6.40        5.65      0.66 o
  -3  -4 -19        4.66        6.08      0.66 o
  -2  -4 -19        3.00        3.17      0.62 o
  -1  -4 -19        0.13        0.28      0.56 o
   0  -4 -19        5.59        3.92      0.87 o
   1  -4 -19        1.04        1.45      0.87 o
   2  -4 -19        0.35        1.74      0.87 o
  -7  -3 -19        5.67        4.90      0.82 o
  -6  -3 -19        9.16        9.03      0.80 o
  -5  -3 -19       29.41       28.48      1.18 o
  -4  -3 -19        2.38        2.11      0.62 o
  -3  -3 -19        5.83        4.70      0.66 o
  -2  -3 -19       48.34       52.27      3.20 o
  -1  -3 -19        8.05        6.69      0.66 o
   0  -3 -19        7.78        7.50      0.66 o
   1  -3 -19        3.05        5.13      1.89 o
   2  -3 -19       17.57       17.44      1.45 o
   3  -3 -19        3.03        2.76      1.02 o
  -7  -2 -19       16.14       15.91      1.09 o
  -6  -2 -19       11.26       13.44      0.92 o
  -5  -2 -19        7.52        7.17      0.77 o
  -4  -2 -19       43.30       41.02      1.53 o
  -3  -2 -19       11.19       12.64      0.94 o
  -2  -2 -19        4.23        3.27      0.66 o
  -1  -2 -19       12.65       10.24      0.77 o
   0  -2 -19        2.86        3.20      0.58 o
   1  -2 -19        8.94       12.23      0.94 o
   2  -2 -19        8.00        9.96      0.72 o
   3  -2 -19        3.23        3.19      0.66 o
   4  -2 -19        0.16        0.58      0.87 o
  -7  -1 -19        6.31        8.57      1.16 o
  -6  -1 -19        5.66        5.60      0.82 o
  -5  -1 -19       23.78       22.92      1.18 o
  -4  -1 -19        0.68        0.00      0.56 o
  -3  -1 -19       42.97       38.39      1.23 o
  -2  -1 -19      148.07      143.43      5.59 o
  -1  -1 -19        8.94       10.11      0.77 o
   0  -1 -19       10.61       14.27      0.87 o
   1  -1 -19        0.10        0.13      0.56 o
   2  -1 -19        7.72       10.23      0.77 o
   3  -1 -19        0.09        0.22      0.62 o
   4  -1 -19        3.45        3.27      0.72 o
  -6   0 -19       21.24       22.38      1.60 o
  -5   0 -19       23.82       23.06      1.00 o
  -4   0 -19       35.66       35.45      1.05 o
  -3   0 -19       23.27       24.78      0.98 o
  -2   0 -19       12.42       13.26      0.70 o
  -1   0 -19        6.81        6.61      0.59 o
   0   0 -19       22.10       25.81      1.03 o
   1   0 -19        7.70        7.25      0.72 o
   2   0 -19        4.44        3.78      0.62 o
   3   0 -19        4.34        4.26      0.62 o
   4   0 -19        1.43        3.89      0.72 o
   5   0 -19        4.57        4.13      0.77 o
  -6   1 -19        8.12        8.77      2.54 o
  -5   1 -19        0.44        0.00      0.66 o
  -4   1 -19       64.55       66.99      1.42 o
  -3   1 -19       25.64       26.26      0.96 o
  -2   1 -19       17.05       16.78      0.78 o
  -1   1 -19        0.53        0.00      0.44 o
   0   1 -19        6.25        3.07      0.50 o
   1   1 -19        6.98        6.67      0.59 o
   2   1 -19       20.61       17.04      1.38 o
   3   1 -19        2.41        0.74      0.65 o
   4   1 -19        2.77        5.77      0.94 o
   5   1 -19        8.92       10.27      1.38 o
  -5   2 -19        1.90        2.56      0.77 o
  -4   2 -19       14.60       15.17      0.97 o
  -3   2 -19       13.46       14.34      0.87 o
  -2   2 -19        3.50        4.04      0.64 o
  -1   2 -19        9.20        9.38      0.64 o
   0   2 -19       32.50       34.08      1.11 o
   1   2 -19        5.51        4.47      0.54 o
   2   2 -19        2.34        2.75      0.53 o
   3   2 -19       15.91       13.20      0.87 o
   4   2 -19        0.95        1.12      0.66 o
   5   2 -19       20.61       22.86      1.28 o
  -5   3 -19       11.31       11.09      0.87 o
  -4   3 -19        2.76        4.00      1.31 o
  -3   3 -19        1.58        1.48      0.73 o
  -2   3 -19        0.71        0.00      1.45 o
  -1   3 -19        3.57        3.25      0.66 o
   0   3 -19       12.71       13.82      0.86 o
   1   3 -19       52.93       52.72      1.20 o
   2   3 -19       21.40       17.60      0.84 o
   3   3 -19       20.37       15.47      0.78 o
   4   3 -19        7.25        5.59      1.24 o
   5   3 -19       22.62       22.01      1.22 o
  -4   4 -19        5.78        5.77      0.87 o
  -3   4 -19        8.27        8.69      0.80 o
  -2   4 -19        6.06        6.60      0.77 o
  -1   4 -19        9.31        8.32      0.77 o
   0   4 -19       23.53       26.83      1.60 o
   1   4 -19        1.26        0.07      0.62 o
   2   4 -19        9.41        7.81      0.77 o
   3   4 -19        2.68        1.90      0.66 o
   4   4 -19        4.40        6.83      1.16 o
   5   4 -19        0.72        0.15      0.87 o
  -2   5 -19        6.39        6.01      0.77 o
  -1   5 -19        7.54        8.81      0.80 o
   0   5 -19        4.92        6.01      0.77 o
   1   5 -19       30.02       31.15      1.22 o
   2   5 -19        7.11        5.61      0.77 o
   3   5 -19       19.95       21.27      1.45 o
   4   5 -19        2.17        2.50      0.77 o
   0   6 -19       18.12       20.53      1.53 o
   1   6 -19       12.38       14.30      0.97 o
   2   6 -19        4.85        4.89      0.94 o
   3   6 -19        4.31        4.24      0.80 o
  -4  -8 -18        0.25        0.73      0.87 o
  -3  -8 -18        1.02        0.15      0.56 o
  -6  -7 -18       11.69       12.93      1.31 o
  -5  -7 -18        5.00        2.91      0.87 o
  -4  -7 -18        7.85        7.27      1.02 o
  -3  -7 -18       10.83       10.90      0.72 o
  -2  -7 -18        5.91        6.62      0.66 o
  -1  -7 -18        0.01        0.07      0.56 o
   0  -7 -18        4.98        6.46      0.66 o
  -7  -6 -18        1.13        2.47      1.16 o
  -6  -6 -18        1.54        1.60      1.02 o
  -5  -6 -18        0.63        0.00      0.87 o
  -4  -6 -18        5.24        6.39      1.02 o
  -3  -6 -18       20.45       23.35      1.96 o
  -2  -6 -18       11.62       13.03      0.77 o
  -1  -6 -18        4.89        5.45      0.62 o
   0  -6 -18       37.65       44.19      1.34 o
   1  -6 -18        3.23        2.99      0.66 o
  -7  -5 -18       19.39       22.76      1.18 o
  -6  -5 -18        0.37        0.28      0.66 o
  -5  -5 -18       33.12       32.57      1.18 o
  -4  -5 -18        1.53        1.60      0.62 o
  -3  -5 -18       23.33       24.04      0.84 o
  -2  -5 -18       16.22       12.55      0.77 o
  -1  -5 -18        3.30        3.74      0.62 o
   0  -5 -18       12.35       14.83      0.87 o
   1  -5 -18        9.48       10.48      0.72 o
   2  -5 -18        6.16        5.96      1.02 o
  -8  -4 -18        1.01        0.87      0.72 o
  -7  -4 -18        4.29        4.59      0.77 o
  -6  -4 -18       42.22       45.32      1.38 o
  -5  -4 -18        8.45        9.84      0.77 o
  -4  -4 -18       65.38       70.05      1.64 o
  -3  -4 -18       15.15       15.73      1.38 o
  -2  -4 -18       44.77       44.89      1.06 o
  -1  -4 -18       34.76       31.95      1.02 o
   0  -4 -18        2.30        1.40      0.42 o
   1  -4 -18        4.44        4.53      0.65 o
   2  -4 -18        6.10        5.52      1.02 o
   3  -4 -18        0.34        0.00      0.73 o
  -8  -3 -18       11.04       12.50      1.31 o
  -7  -3 -18        8.36        7.70      0.80 o
  -6  -3 -18        0.28        0.13      0.66 o
  -5  -3 -18        0.40        0.00      0.73 o
  -4  -3 -18       62.83       60.97      1.54 o
  -3  -3 -18       17.90       18.03      0.91 o
  -2  -3 -18       27.72       30.30      0.92 o
  -1  -3 -18        3.12        2.14      0.44 o
   0  -3 -18       20.75       14.66      1.09 o
   1  -3 -18        5.67        4.32      1.02 o
   2  -3 -18        6.66        7.12      1.02 o
   3  -3 -18        5.60        5.52      1.02 o
   4  -3 -18        3.68        3.63      1.02 o
  -8  -2 -18        5.27        5.98      0.87 o
  -7  -2 -18        8.66        7.69      0.87 o
  -6  -2 -18       29.42       29.36      1.18 o
  -5  -2 -18       10.21        8.48      0.77 o
  -4  -2 -18        2.94        2.62      0.62 o
  -3  -2 -18       93.39       90.76      2.62 o
  -2  -2 -18      109.06      102.39      4.80 o
  -1  -2 -18       10.47       10.69      0.72 o
   0  -2 -18       19.07       18.32      0.94 o
   1  -2 -18       43.74       29.75      1.08 o
   2  -2 -18       20.48       17.64      1.53 o
   3  -2 -18       10.58        9.09      0.72 o
   4  -2 -18        1.52        2.47      1.02 o
  -7  -1 -18        8.20        8.72      1.02 o
  -6  -1 -18       11.14       11.14      0.87 o
  -5  -1 -18       22.43       22.10      1.07 o
  -4  -1 -18        0.92        0.36      0.47 o
  -3  -1 -18       38.39       38.70      1.35 o
  -2  -1 -18       57.63       55.20      1.17 o
  -1  -1 -18       53.77       50.66      1.25 o
   0  -1 -18        0.04        0.00      0.51 o
   1  -1 -18        2.39        4.16      0.80 o
   2  -1 -18       15.23       17.59      0.92 o
   3  -1 -18       36.05       32.06      1.18 o
   4  -1 -18        2.81        2.43      0.66 o
   5  -1 -18        1.44        3.34      1.02 o
  -7   0 -18        3.37        2.33      1.02 o
  -6   0 -18        0.49        1.52      0.55 o
  -5   0 -18       49.69       49.86      2.02 o
  -4   0 -18       13.38       12.02      0.64 o
  -3   0 -18       17.45       17.72      1.37 o
  -2   0 -18      166.30      153.82      4.64 o
  -1   0 -18       65.92       69.24      1.37 o
   0   0 -18       42.76       41.36      1.08 o
   1   0 -18       15.39       15.15      0.70 o
   2   0 -18       16.24       11.92      0.72 o
   3   0 -18        1.40        1.96      0.62 o
   4   0 -18        2.44        2.11      0.66 o
   5   0 -18        0.82        0.22      0.62 o
  -6   1 -18        4.82        5.52      0.77 o
  -5   1 -18        4.12        3.28      0.72 o
  -4   1 -18        5.92        5.44      0.61 o
  -3   1 -18        4.47        3.00      0.55 o
  -2   1 -18       33.90       34.31      1.00 o
  -1   1 -18      187.02      167.50      3.31 o
   0   1 -18       11.16        8.73      0.61 o
   1   1 -18       97.47       93.78      1.62 o
   2   1 -18       21.38       16.96      0.76 o
   3   1 -18       25.37       21.69      1.53 o
   4   1 -18        9.62        8.43      0.82 o
   5   1 -18        2.80        3.22      0.80 o
  -6   2 -18        0.18        0.00      0.87 o
  -5   2 -18       14.77       13.24      0.87 o
  -4   2 -18        1.87        2.07      0.66 o
  -3   2 -18        9.43        9.72      0.64 o
  -2   2 -18        8.88        9.64      0.61 o
  -1   2 -18       38.27       39.40      1.03 o
   0   2 -18      216.66      208.96      3.94 o
   1   2 -18        5.94        6.70      0.59 o
   2   2 -18       19.80       18.73      0.96 o
   3   2 -18        8.75       10.03      0.64 o
   4   2 -18        6.57        6.76      0.73 o
   5   2 -18       19.18       21.85      1.12 o
   6   2 -18       26.89       27.45      2.18 o
  -5   3 -18        0.70        1.32      0.66 o
  -4   3 -18        7.14        6.44      0.87 o
  -3   3 -18        0.07        0.00      0.56 o
  -2   3 -18        1.33        1.22      0.66 o
  -1   3 -18       31.52       30.74      1.18 o
   0   3 -18        2.96        2.67      0.53 o
   1   3 -18       44.58       42.99      1.26 o
   2   3 -18       26.67       21.22      1.10 o
   3   3 -18        0.76        0.00      0.50 o
   4   3 -18        9.41        9.38      0.82 o
   5   3 -18        2.16        1.16      0.62 o
   6   3 -18        6.77        8.32      1.53 o
  -4   4 -18        3.38        3.83      0.77 o
  -3   4 -18       19.98       21.34      1.12 o
  -2   4 -18       21.33       21.42      1.01 o
  -1   4 -18        2.08        0.89      0.56 o
   0   4 -18       42.93       42.62      1.53 o
   1   4 -18        8.63        9.48      0.77 o
   2   4 -18        2.61        2.54      0.80 o
   3   4 -18        3.86        2.58      0.66 o
   4   4 -18        6.44        7.33      0.80 o
   5   4 -18        3.90        3.34      1.02 o
  -3   5 -18       33.99       38.24      1.60 o
  -2   5 -18        7.51        8.13      1.24 o
  -1   5 -18       19.23       19.88      1.01 o
   0   5 -18        1.40        2.31      0.66 o
   1   5 -18        1.57        0.42      0.59 o
   2   5 -18        3.33        1.85      1.02 o
   3   5 -18        5.16        4.34      0.77 o
   4   5 -18        0.62        0.73      0.66 o
   5   5 -18        8.46        8.30      0.87 o
  -2   6 -18        2.90        2.43      0.70 o
  -1   6 -18       32.19       35.90      1.32 o
   0   6 -18        4.32        3.24      0.73 o
   1   6 -18        9.26        9.27      0.77 o
   2   6 -18        4.35        3.42      0.72 o
   3   6 -18        0.41        0.02      0.73 o
   4   6 -18        3.21        3.47      0.77 o
  -6  -8 -17        7.58        5.96      1.16 o
  -5  -8 -17        8.47        7.27      1.02 o
  -4  -8 -17        6.56        7.52      0.72 o
  -3  -8 -17        0.97        1.84      0.56 o
  -2  -8 -17        5.47        6.04      0.62 o
  -7  -7 -17        3.47        3.05      1.02 o
  -6  -7 -17        0.31        0.00      1.02 o
  -5  -7 -17       29.56       29.21      1.60 o
  -4  -7 -17        9.22        8.97      0.72 o
  -3  -7 -17        6.64        5.05      0.73 o
  -2  -7 -17        8.44       10.74      0.80 o
  -1  -7 -17        0.52        0.44      0.51 o
   0  -7 -17        6.54        7.29      0.66 o
  -8  -6 -17       34.84       43.45      2.18 o
  -7  -6 -17        9.76       12.79      1.31 o
  -6  -6 -17        0.28        0.00      0.87 o
  -5  -6 -17        9.99        9.16      1.16 o
  -4  -6 -17        3.36        1.38      0.62 o
  -3  -6 -17       20.10       17.81      1.16 o
  -2  -6 -17       14.12       11.83      1.24 o
  -1  -6 -17        9.21        9.54      0.66 o
   0  -6 -17        0.69        2.01      0.56 o
   1  -6 -17        9.17       11.04      0.72 o
   2  -6 -17        1.92        2.05      0.73 o
  -8  -5 -17        4.86        5.73      0.82 o
  -7  -5 -17        3.22        2.97      0.73 o
  -6  -5 -17       19.45       16.21      0.92 o
  -5  -5 -17       22.16       23.34      1.03 o
  -4  -5 -17       26.81       26.71      0.89 o
  -3  -5 -17        4.44        4.51      0.50 o
  -2  -5 -17        4.14        5.68      0.50 o
  -1  -5 -17        1.66        1.45      0.51 o
   0  -5 -17        3.99        2.39      0.80 o
   1  -5 -17       11.28       12.74      1.16 o
   2  -5 -17        0.46        0.22      0.51 o
   3  -5 -17        5.39        4.94      1.02 o
  -8  -4 -17        3.31        2.83      0.94 o
  -7  -4 -17        5.46        5.90      0.73 o
  -6  -4 -17        1.86        1.60      0.59 o
  -5  -4 -17        2.98        2.59      0.66 o
  -4  -4 -17        7.16        6.94      0.87 o
  -3  -4 -17       91.77       87.05      1.51 o
  -2  -4 -17       12.46       10.98      0.59 o
  -1  -4 -17      138.75      141.40      2.07 o
   0  -4 -17        1.93        1.31      0.42 o
   1  -4 -17        2.19        1.53      0.51 o
   2  -4 -17        1.75        1.68      0.56 o
   3  -4 -17        0.66        0.00      0.87 o
   4  -4 -17        0.85        0.58      0.87 o
  -8  -3 -17       11.58       12.67      0.92 o
  -7  -3 -17        8.10        5.87      0.72 o
  -6  -3 -17       85.74       87.07      1.95 o
  -5  -3 -17        3.51        3.92      0.66 o
  -4  -3 -17       17.38       16.92      0.97 o
  -3  -3 -17       56.92       53.98      1.09 o
  -2  -3 -17      140.68      143.97      2.10 o
  -1  -3 -17       29.70       33.49      0.92 o
   0  -3 -17        2.83        1.90      0.44 o
   1  -3 -17       13.34       11.32      0.59 o
   2  -3 -17        3.55        3.39      0.47 o
   3  -3 -17        2.70        1.60      0.87 o
   4  -3 -17        4.25        2.47      0.87 o
  -8  -2 -17        2.44        2.85      1.24 o
  -7  -2 -17       15.45       13.35      0.92 o
  -6  -2 -17       29.80       30.17      1.18 o
  -5  -2 -17       62.01       62.79      1.53 o
  -4  -2 -17        6.45        5.83      0.55 o
  -3  -2 -17        0.08        0.00      0.36 o
  -2  -2 -17       36.57       38.13      0.82 o
  -1  -2 -17       26.30       25.18      0.81 o
   0  -2 -17       22.81       23.55      0.78 o
   1  -2 -17        9.84        7.57      0.53 o
   2  -2 -17      127.53      117.32      1.85 o
   3  -2 -17       20.98       22.41      1.03 o
   4  -2 -17       31.47       37.93      1.74 o
   5  -2 -17        1.48        2.47      1.02 o
  -8  -1 -17        1.12        0.29      0.87 o
  -7  -1 -17        1.08        0.00      0.66 o
  -6  -1 -17       20.97       25.84      1.19 o
  -5  -1 -17        5.12        3.67      0.53 o
  -4  -1 -17        6.28        5.68      0.78 o
  -3  -1 -17       88.86       91.51      1.59 o
  -2  -1 -17        8.14        7.41      0.57 o
  -1  -1 -17       25.77       25.78      0.70 o
   0  -1 -17      146.15      135.11      1.74 o
   1  -1 -17       41.49       42.00      0.95 o
   2  -1 -17        6.65        7.12      0.62 o
   3  -1 -17       49.46       45.85      1.34 o
   4  -1 -17       17.86       20.13      1.03 o
   5  -1 -17       10.62       14.63      2.18 o
  -7   0 -17        3.07        4.30      0.77 o
  -6   0 -17        0.69        0.00      0.55 o
  -5   0 -17       31.40       30.58      1.00 o
  -4   0 -17      142.23      146.37      2.57 o
  -3   0 -17       41.80       42.83      1.08 o
  -2   0 -17       12.75       10.98      0.64 o
  -1   0 -17        9.35        9.21      0.59 o
   0   0 -17        2.78        4.22      0.50 o
   1   0 -17       81.37       84.37      1.63 o
   2   0 -17       15.37       12.61      0.77 o
   3   0 -17       16.81       18.94      0.97 o
   4   0 -17        3.77        3.27      0.62 o
   5   0 -17        6.05        5.90      0.77 o
   6   0 -17        4.50        4.81      0.77 o
  -7   1 -17        5.92        6.32      0.80 o
  -6   1 -17        5.20        5.86      1.02 o
  -5   1 -17        9.47        9.98      0.67 o
  -4   1 -17        4.92        3.79      0.68 o
  -3   1 -17       30.84       30.30      1.04 o
  -2   1 -17        2.41        1.83      0.47 o
  -1   1 -17       99.63       99.61      1.97 o
   0   1 -17       48.60       39.41      1.00 o
   1   1 -17       64.50       57.81      1.53 o
   2   1 -17       39.40       38.82      0.97 o
   3   1 -17       13.18       11.50      0.82 o
   4   1 -17       19.44       18.73      1.08 o
   5   1 -17        3.78        4.41      0.66 o
   6   1 -17        4.73        4.81      0.82 o
  -6   2 -17        5.63        5.75      0.77 o
  -5   2 -17       16.44       15.99      0.97 o
  -4   2 -17       79.08       85.67      1.90 o
  -3   2 -17       17.24       15.32      0.72 o
  -2   2 -17       27.21       29.87      0.92 o
  -1   2 -17       11.96       10.71      0.61 o
   0   2 -17      133.41      126.90      1.96 o
   1   2 -17      189.96      165.18      2.38 o
   2   2 -17       29.14       25.92      0.86 o
   3   2 -17       15.56       15.05      1.22 o
   4   2 -17       60.77       57.21      1.89 o
   5   2 -17       21.02       23.68      1.18 o
   6   2 -17       13.20       14.09      1.96 o
  -6   3 -17        0.15        0.19      0.66 o
  -5   3 -17       21.06       23.49      1.12 o
  -4   3 -17       26.34       28.77      1.60 o
  -3   3 -17       71.81       75.56      1.74 o
  -2   3 -17       53.06       52.21      1.17 o
  -1   3 -17       14.28       15.79      0.72 o
   0   3 -17       15.28       12.98      0.64 o
   1   3 -17       18.48       16.76      0.80 o
   2   3 -17      107.11      105.72      2.16 o
   3   3 -17       18.90       17.25      0.91 o
   4   3 -17        2.83        1.37      0.56 o
   5   3 -17        9.03        9.42      0.82 o
   6   3 -17       12.54       12.35      1.31 o
  -5   4 -17       13.94       15.28      1.03 o
  -4   4 -17       14.49       16.44      1.24 o
  -3   4 -17        4.10        4.01      0.70 o
  -2   4 -17       42.87       42.19      1.38 o
  -1   4 -17       24.74       25.00      1.53 o
   0   4 -17       25.70       29.43      1.15 o
   1   4 -17       44.41       42.95      1.05 o
   2   4 -17        7.08        7.73      0.58 o
   3   4 -17        4.02        3.23      0.53 o
   4   4 -17       23.59       23.72      0.95 o
   5   4 -17        8.45       10.20      0.71 o
   6   4 -17        6.35        6.98      1.16 o
  -4   5 -17        9.57        8.98      0.87 o
  -3   5 -17        0.53        0.87      0.66 o
  -2   5 -17        7.20        6.82      0.77 o
  -1   5 -17       35.45       40.07      1.53 o
   0   5 -17       24.45       23.53      1.82 o
   1   5 -17        3.63        3.45      0.66 o
   2   5 -17       24.75       24.67      1.60 o
   3   5 -17        3.30        2.48      0.66 o
   4   5 -17       13.43       11.11      1.02 o
   5   5 -17        1.28        1.90      0.77 o
   6   5 -17        0.12        0.00      1.02 o
  -2   6 -17        0.70        1.06      0.66 o
  -1   6 -17       36.01       38.97      1.82 o
   0   6 -17       40.21       38.58      1.28 o
   1   6 -17       41.88       42.23      1.36 o
   2   6 -17        1.66        1.07      0.73 o
   3   6 -17        1.99        0.68      0.66 o
   4   6 -17        2.87        2.15      0.66 o
   5   6 -17        3.80        3.45      0.70 o
   0   7 -17        0.18        0.68      0.59 o
   1   7 -17       84.45       91.55      2.05 o
   2   7 -17        6.66        6.25      0.77 o
   3   7 -17        5.02        3.91      0.77 o
   4   7 -17        8.17        8.12      0.80 o
  -6  -8 -16       13.87       14.10      1.31 o
  -5  -8 -16        7.12        5.89      0.72 o
  -4  -8 -16        3.27        3.64      0.62 o
  -3  -8 -16        2.75        2.74      0.51 o
  -2  -8 -16        4.43        5.99      1.02 o
  -1  -8 -16        1.39        2.47      0.51 o
  -8  -7 -16        1.80        2.03      1.16 o
  -7  -7 -16        1.23        0.87      1.02 o
  -6  -7 -16        1.23        0.58      0.87 o
  -5  -7 -16       42.63       38.88      1.23 o
  -4  -7 -16       61.33       60.04      1.49 o
  -3  -7 -16        1.98        1.69      0.58 o
  -2  -7 -16        7.30        5.67      0.62 o
  -1  -7 -16        0.05        0.36      0.51 o
   0  -7 -16        0.34        0.58      0.51 o
   1  -7 -16        4.01        2.50      0.56 o
  -8  -6 -16       10.11       12.50      1.45 o
  -7  -6 -16       11.03       11.48      1.31 o
  -6  -6 -16        5.71        6.54      1.02 o
  -5  -6 -16       15.22       16.50      0.92 o
  -4  -6 -16        8.74        8.69      1.02 o
  -3  -6 -16       85.10       86.39      1.75 o
  -2  -6 -16        0.25        0.00      0.51 o
  -1  -6 -16        9.47       11.61      0.68 o
   0  -6 -16        8.04        7.56      0.62 o
   1  -6 -16       14.79       16.16      0.87 o
   2  -6 -16        0.46        1.02      0.51 o
  -8  -5 -16       22.37       27.15      2.25 o
  -7  -5 -16       12.90       12.19      0.87 o
  -6  -5 -16       13.80       15.51      0.87 o
  -5  -5 -16        1.54        1.28      0.47 o
  -4  -5 -16      258.94      260.62      3.44 o
  -3  -5 -16       12.21       12.00      0.61 o
  -2  -5 -16      140.97      131.11      2.06 o
  -1  -5 -16       66.29       66.87      1.20 o
   0  -5 -16       34.46       38.05      1.41 o
   1  -5 -16       17.09       17.79      0.87 o
   2  -5 -16        8.10        8.87      0.72 o
   3  -5 -16        0.29        0.00      0.51 o
  -8  -4 -16       24.61       30.02      1.23 o
  -7  -4 -16       11.65       11.73      0.87 o
  -6  -4 -16       11.13        9.71      0.77 o
  -5  -4 -16       34.83       33.28      1.38 o
  -4  -4 -16       16.29       16.44      0.81 o
  -3  -4 -16       62.59       64.98      1.05 o
  -2  -4 -16       32.25       29.50      0.94 o
  -1  -4 -16       99.27       92.08      1.51 o
   0  -4 -16        8.92        8.67      0.59 o
   1  -4 -16        6.30        4.65      0.42 o
   2  -4 -16        3.53        3.32      0.80 o
   3  -4 -16        6.01        5.31      0.62 o
   4  -4 -16       19.06       18.17      1.45 o
  -8  -3 -16       22.19       24.16      1.22 o
  -7  -3 -16       17.25       15.81      0.97 o
  -6  -3 -16       44.25       41.81      1.28 o
  -5  -3 -16      102.71       98.10      2.11 o
  -4  -3 -16       19.39       19.96      0.67 o
  -3  -3 -16       22.97       21.82      0.65 o
  -2  -3 -16        9.75        8.06      0.40 o
  -1  -3 -16      107.80      110.27      1.61 o
   0  -3 -16      111.34      118.84      1.56 o
   1  -3 -16        5.69        4.59      0.47 o
   2  -3 -16        1.54        0.73      0.42 o
   3  -3 -16       16.00       15.72      0.87 o
   4  -3 -16       10.26        9.45      1.02 o
   5  -3 -16        2.94        5.09      1.02 o
  -8  -2 -16        1.92        1.37      0.87 o
  -7  -2 -16        3.52        4.13      0.77 o
  -6  -2 -16       15.88       16.92      0.97 o
  -5  -2 -16        6.97        6.59      1.07 o
  -4  -2 -16      194.10      192.10      2.68 o
  -3  -2 -16       32.82       29.57      0.66 o
  -2  -2 -16       31.74       29.51      0.64 o
  -1  -2 -16       64.20       67.24      0.95 o
   0  -2 -16       31.22       32.19      0.68 o
   1  -2 -16       24.70       22.79      0.67 o
   2  -2 -16       29.12       29.61      0.86 o
   3  -2 -16       62.52       58.99      1.92 o
   4  -2 -16        3.47        3.44      0.80 o
   5  -2 -16        1.56        1.02      0.87 o
  -8  -1 -16        1.41        1.45      1.02 o
  -7  -1 -16        1.56        1.84      0.59 o
  -6  -1 -16       27.97       26.62      0.93 o
  -5  -1 -16       17.84       17.58      0.75 o
  -4  -1 -16       46.04       47.17      1.08 o
  -3  -1 -16      392.57      375.84      3.63 o
  -2  -1 -16       33.01       26.30      0.66 o
  -1  -1 -16       28.94       32.10      0.66 o
   0  -1 -16       26.21       24.68      0.61 o
   1  -1 -16        5.40        5.35      0.35 o
   2  -1 -16       86.78       78.65      1.37 o
   3  -1 -16        1.71        2.69      0.62 o
   4  -1 -16       10.82       10.05      0.72 o
   5  -1 -16       10.55       11.31      1.16 o
   6  -1 -16        8.66        7.56      1.16 o
  -8   0 -16       20.13       19.91      1.45 o
  -7   0 -16        1.41        1.45      0.72 o
  -6   0 -16       12.67       12.45      0.73 o
  -5   0 -16        2.20        2.06      0.55 o
  -4   0 -16      141.01      141.17      2.49 o
  -3   0 -16      272.13      275.85      3.12 o
  -2   0 -16       42.18       36.10      0.73 o
  -1   0 -16       64.51       63.09      0.93 o
   0   0 -16       37.37       33.20      0.66 o
   1   0 -16       70.94       70.62      1.22 o
   2   0 -16       10.42       12.63      0.51 o
   3   0 -16      139.54      137.55      2.47 o
   4   0 -16        9.31        9.72      0.77 o
   5   0 -16       28.16       25.19      1.82 o
   6   0 -16        0.18        1.30      0.66 o
  -7   1 -16        0.86        1.31      0.72 o
  -6   1 -16        5.04        5.64      0.77 o
  -5   1 -16       99.77       96.71      1.67 o
  -4   1 -16        9.26        7.62      0.61 o
  -3   1 -16       36.44       37.36      0.85 o
  -2   1 -16       32.54       31.74      0.77 o
  -1   1 -16       88.86       88.28      1.13 o
   0   1 -16       23.19       22.54      0.57 o
   1   1 -16        6.57        6.87      0.37 o
   2   1 -16      123.86      108.74      1.87 o
   3   1 -16        3.98        2.85      0.47 o
   4   1 -16        9.87        8.86      0.72 o
   5   1 -16       11.88       13.83      0.92 o
   6   1 -16        5.43        5.58      0.82 o
  -7   2 -16        1.42        0.23      0.70 o
  -6   2 -16        8.13        8.22      0.77 o
  -5   2 -16       13.64       15.93      0.92 o
  -4   2 -16       18.02       21.77      0.85 o
  -3   2 -16       21.99       23.65      0.86 o
  -2   2 -16       64.42       65.39      1.09 o
  -1   2 -16        4.06        3.04      0.40 o
   0   2 -16       16.51       15.91      0.63 o
   1   2 -16      112.59      109.31      1.49 o
   2   2 -16       12.27       10.52      0.59 o
   3   2 -16      101.78       90.39      1.54 o
   4   2 -16       55.13       52.45      1.17 o
   5   2 -16       24.43       22.31      1.13 o
   6   2 -16       20.42       21.62      2.03 o
   7   2 -16        4.63        5.39      0.82 o
  -6   3 -16        1.43        0.62      0.59 o
  -5   3 -16        1.95        1.95      0.73 o
  -4   3 -16       67.75       64.83      1.63 o
  -3   3 -16        4.53        6.04      0.66 o
  -2   3 -16       20.17       17.13      0.85 o
  -1   3 -16        7.16        5.69      0.55 o
   0   3 -16        1.44        1.07      0.44 o
   1   3 -16       34.06       30.14      0.77 o
   2   3 -16      121.28      120.44      1.87 o
   3   3 -16       25.59       21.40      0.83 o
   4   3 -16       56.37       50.46      1.96 o
   5   3 -16        4.80        5.73      0.72 o
   6   3 -16        7.47        7.92      0.82 o
   7   3 -16       17.03       20.69      1.53 o
  -5   4 -16       25.38       31.42      1.26 o
  -4   4 -16       19.14       21.21      1.60 o
  -3   4 -16       15.14       14.56      0.87 o
  -2   4 -16       21.82       22.61      1.01 o
  -1   4 -16       69.46       70.78      1.59 o
   0   4 -16       14.11       11.66      0.61 o
   1   4 -16        1.48        1.62      0.44 o
   2   4 -16       93.21       90.61      1.54 o
   3   4 -16       31.26       27.70      1.35 o
   4   4 -16       31.18       34.34      1.05 o
   5   4 -16       17.60       18.23      1.01 o
   6   4 -16       36.43       39.99      2.25 o
  -4   5 -16       43.25       49.34      2.98 o
  -3   5 -16       33.32       36.97      1.24 o
  -2   5 -16        8.65        8.85      0.77 o
  -1   5 -16       30.06       31.73      1.24 o
   0   5 -16        2.61        1.90      0.87 o
   1   5 -16       26.95       27.82      1.01 o
   2   5 -16        9.20        8.34      0.70 o
   3   5 -16       77.91       74.08      4.14 o
   4   5 -16        0.49        0.00      0.66 o
   5   5 -16        0.57        0.00      0.66 o
   6   5 -16       25.83       28.47      1.32 o
  -3   6 -16        4.46        5.38      0.77 o
  -2   6 -16        7.44        7.21      0.70 o
  -1   6 -16        8.55        9.06      0.77 o
   0   6 -16       48.32       50.43      1.45 o
   1   6 -16       18.76       18.69      1.01 o
   2   6 -16       16.04       14.87      0.92 o
   3   6 -16        3.14        3.56      0.66 o
   4   6 -16        3.57        2.99      0.66 o
   5   6 -16        4.26        5.07      0.77 o
   6   6 -16        0.08        0.08      0.66 o
  -1   7 -16        4.27        3.78      0.66 o
   0   7 -16        1.22        2.18      0.59 o
   1   7 -16       48.44       50.12      1.43 o
   2   7 -16       38.84       40.89      2.76 o
   3   7 -16       41.60       43.28      2.54 o
   4   7 -16        7.92        7.56      0.77 o
   5   7 -16        0.96        0.00      0.62 o
   2   8 -16        1.09        2.47      1.16 o
  -6  -9 -15        9.59       10.39      0.82 o
  -5  -9 -15        0.02        0.00      0.56 o
  -4  -9 -15        1.22        0.87      1.31 o
  -3  -9 -15        0.38        0.29      0.51 o
  -2  -9 -15        2.29        2.12      0.73 o
  -7  -8 -15       11.77       14.39      1.31 o
  -6  -8 -15        8.06        6.68      0.72 o
  -5  -8 -15        9.33        7.35      0.72 o
  -4  -8 -15        5.44        4.58      0.62 o
  -3  -8 -15        5.77        5.27      0.62 o
  -2  -8 -15        8.34        8.32      0.50 o
  -1  -8 -15        1.42        1.85      0.38 o
   0  -8 -15        5.35        4.36      0.51 o
  -8  -7 -15       36.34       42.00      2.03 o
  -7  -7 -15       19.86       22.82      1.60 o
  -6  -7 -15        4.97        2.76      0.87 o
  -5  -7 -15        6.38        6.27      1.02 o
  -4  -7 -15        9.12        9.63      0.72 o
  -3  -7 -15        0.45        0.18      0.52 o
  -2  -7 -15        6.09        5.04      0.42 o
  -1  -7 -15        0.46        0.74      0.38 o
   0  -7 -15        4.32        4.05      0.42 o
   1  -7 -15        1.29        1.24      0.51 o
   2  -7 -15        0.37        0.65      0.51 o
  -8  -6 -15       13.42       16.43      1.03 o
  -7  -6 -15       41.88       45.46      1.38 o
  -6  -6 -15        6.28        4.68      0.66 o
  -5  -6 -15       46.71       46.67      1.06 o
  -4  -6 -15      179.18      186.75      4.04 o
  -3  -6 -15       68.85       70.45      1.26 o
  -2  -6 -15       28.71       28.60      0.90 o
  -1  -6 -15       21.23       21.58      0.74 o
   0  -6 -15       18.64       18.62      0.70 o
   1  -6 -15        1.80        1.14      0.36 o
   2  -6 -15        1.48        1.60      0.51 o
   3  -6 -15        6.88        8.35      0.66 o
  -9  -5 -15        8.96       11.70      0.92 o
  -8  -5 -15        1.02        1.92      0.66 o
  -7  -5 -15        5.71        4.70      0.66 o
  -6  -5 -15       17.76       17.93      0.97 o
  -5  -5 -15       73.30       75.39      1.34 o
  -4  -5 -15       93.39       96.14      1.54 o
  -3  -5 -15      793.14      810.02      9.59 o
  -2  -5 -15       66.70       71.39      1.09 o
  -1  -5 -15       83.42       82.37      1.51 o
   0  -5 -15        8.88        8.50      0.50 o
   1  -5 -15       24.35       24.70      1.27 o
   2  -5 -15        8.64        9.16      0.66 o
   3  -5 -15       16.46       18.03      1.24 o
   4  -5 -15        1.52        2.16      0.56 o
  -9  -4 -15       15.51       14.71      0.97 o
  -8  -4 -15       14.32       15.29      1.03 o
  -7  -4 -15        5.49        4.57      0.66 o
  -6  -4 -15       12.74       10.20      0.77 o
  -5  -4 -15       23.53       23.13      0.81 o
  -4  -4 -15       26.27       27.89      0.64 o
  -3  -4 -15        1.34        1.40      0.31 o
  -2  -4 -15      292.00      290.22      2.87 o
  -1  -4 -15       75.33       72.39      1.28 o
   0  -4 -15       20.18       15.84      0.67 o
   1  -4 -15        4.32        3.91      0.36 o
   2  -4 -15        6.73        7.15      0.62 o
   3  -4 -15        3.99        3.45      0.62 o
   4  -4 -15        8.65        8.49      0.66 o
  -9  -3 -15       22.57       26.20      1.23 o
  -8  -3 -15       48.56       50.43      1.54 o
  -7  -3 -15        5.35        6.38      0.77 o
  -6  -3 -15        8.21        7.14      0.70 o
  -5  -3 -15       12.89       11.63      0.79 o
  -4  -3 -15       98.49      100.71      1.16 o
  -3  -3 -15        5.96        4.84      0.31 o
  -2  -3 -15       10.11       12.69      0.42 o
  -1  -3 -15      301.77      293.86      2.62 o
   0  -3 -15      325.69      315.45      3.07 o
   1  -3 -15       43.82       39.90      0.80 o
   2  -3 -15       27.81       25.16      0.76 o
   3  -3 -15       40.57       42.26      1.33 o
   4  -3 -15       17.64       19.34      0.92 o
   5  -3 -15        0.37        2.91      0.87 o
  -9  -2 -15       18.15       18.46      1.60 o
  -8  -2 -15       28.69       28.90      1.22 o
  -7  -2 -15       29.10       30.50      1.18 o
  -6  -2 -15       14.91       12.44      0.64 o
  -5  -2 -15       53.15       53.92      1.17 o
  -4  -2 -15      141.13      140.91      1.60 o
  -3  -2 -15      187.55      175.83      2.28 o
  -2  -2 -15      213.66      202.87      2.12 o
  -1  -2 -15      106.29      116.83      1.23 o
   0  -2 -15       15.69       13.91      0.45 o
   1  -2 -15      144.53      140.40      1.56 o
   2  -2 -15       52.36       49.73      1.23 o
   3  -2 -15       27.10       26.36      1.05 o
   4  -2 -15        7.37        8.65      0.72 o
   5  -2 -15        1.44        1.60      0.87 o
   6  -2 -15        3.90        3.34      1.02 o
  -8  -1 -15        4.41        4.65      1.02 o
  -7  -1 -15        0.83        0.55      0.73 o
  -6  -1 -15       60.59       61.60      1.33 o
  -5  -1 -15        3.32        3.67      0.47 o
  -4  -1 -15      246.00      242.53      3.24 o
  -3  -1 -15      112.24      111.34      1.59 o
  -2  -1 -15      322.61      313.43      3.42 o
  -1  -1 -15       55.45       52.61      0.93 o
   0  -1 -15      126.66      121.45      1.39 o
   1  -1 -15       40.58       37.54      0.68 o
   2  -1 -15       10.87       11.58      0.46 o
   3  -1 -15      334.91      305.33      5.38 o
   4  -1 -15        2.60        3.44      1.02 o
   5  -1 -15       33.12       33.02      2.25 o
   6  -1 -15       18.58       18.02      1.60 o
  -8   0 -15        0.07        0.73      1.02 o
  -7   0 -15        4.13        5.85      0.77 o
  -6   0 -15       53.15       58.12      1.54 o
  -5   0 -15        9.45        8.68      0.55 o
  -4   0 -15        7.35        6.58      0.47 o
  -3   0 -15      596.98      587.48      6.01 o
  -2   0 -15       47.38       47.00      0.77 o
  -1   0 -15       18.24       17.12      0.53 o
   0   0 -15        7.67        4.87      0.34 o
   1   0 -15       69.20       70.42      0.97 o
   2   0 -15       14.34       12.78      0.47 o
   3   0 -15       19.02       17.56      0.65 o
   4   0 -15      176.50      174.20      3.13 o
   5   0 -15        2.51        2.74      0.66 o
   6   0 -15        9.82        9.13      0.77 o
   7   0 -15        1.10        1.31      1.02 o
  -8   1 -15        8.99        9.16      1.16 o
  -7   1 -15       15.61       14.16      0.97 o
  -6   1 -15        5.36        4.78      0.72 o
  -5   1 -15       70.99       76.09      1.42 o
  -4   1 -15      103.92      107.23      1.50 o
  -3   1 -15       37.53       34.91      0.72 o
  -2   1 -15      305.25      300.26      2.95 o
  -1   1 -15      185.89      178.26      1.87 o
   0   1 -15       21.55       20.56      0.54 o
   1   1 -15       15.55       12.42      0.47 o
   2   1 -15       37.74       35.13      0.67 o
   3   1 -15       35.38       33.44      1.26 o
   4   1 -15       37.75       36.26      1.60 o
   5   1 -15       70.98       72.75      1.75 o
   6   1 -15       56.67       60.04      1.59 o
   7   1 -15        5.52        4.35      0.77 o
  -7   2 -15        0.52        0.00      0.94 o
  -6   2 -15       21.75       20.06      1.24 o
  -5   2 -15       27.05       28.92      1.82 o
  -4   2 -15        7.28        7.80      0.64 o
  -3   2 -15      141.17      146.97      2.18 o
  -2   2 -15       31.15       26.60      0.62 o
  -1   2 -15       57.78       56.28      0.95 o
   0   2 -15       15.03       12.48      0.47 o
   1   2 -15       29.33       31.54      0.63 o
   2   2 -15      132.33      129.12      2.14 o
   3   2 -15       56.29       60.88      1.89 o
   4   2 -15       26.19       26.89      0.92 o
   5   2 -15       37.99       40.32      1.60 o
   6   2 -15       14.24       16.31      0.97 o
   7   2 -15        3.66        2.64      0.77 o
  -6   3 -15        0.90        0.51      0.66 o
  -5   3 -15       10.74       11.76      0.77 o
  -4   3 -15       49.91       49.36      1.38 o
  -3   3 -15       53.30       52.78      1.12 o
  -2   3 -15       65.27       61.63      1.20 o
  -1   3 -15       41.12       42.58      0.98 o
   0   3 -15       50.05       47.77      0.75 o
   1   3 -15       22.63       22.14      0.80 o
   2   3 -15      125.11      118.33      1.91 o
   3   3 -15       66.84       54.92      1.68 o
   4   3 -15       24.61       27.60      0.92 o
   5   3 -15       31.59       34.49      1.06 o
   6   3 -15       38.12       43.18      1.44 o
   7   3 -15        5.79        5.57      1.67 o
  -6   4 -15        0.35        0.65      0.66 o
  -5   4 -15        7.92       12.24      0.87 o
  -4   4 -15       73.81       72.59      2.62 o
  -3   4 -15        3.06        3.19      0.66 o
  -2   4 -15       40.45       38.37      1.22 o
  -1   4 -15       22.83       22.49      0.78 o
   0   4 -15      263.84      249.90      3.33 o
   1   4 -15        0.01        0.19      0.40 o
   2   4 -15        0.46        1.19      0.44 o
   3   4 -15      139.71      140.85      2.12 o
   4   4 -15       12.02       13.90      0.72 o
   5   4 -15       53.72       51.89      1.19 o
   6   4 -15       12.00       11.04      0.70 o
   7   4 -15        9.46       11.78      1.45 o
  -5   5 -15        0.26        0.00      0.94 o
  -4   5 -15        8.60        9.62      0.77 o
  -3   5 -15       26.49       27.85      1.60 o
  -2   5 -15        5.01        5.22      1.09 o
  -1   5 -15        4.21        4.17      0.62 o
   0   5 -15        8.60        8.32      0.66 o
   1   5 -15       83.76       85.58      1.84 o
   2   5 -15        9.94        7.51      0.66 o
   3   5 -15        1.33        2.92      0.59 o
   4   5 -15       43.30       43.21      1.38 o
   5   5 -15        2.04        2.05      0.66 o
   6   5 -15        7.28       11.52      0.87 o
   7   5 -15        9.83       10.75      1.31 o
  -3   6 -15        3.85        4.62      0.66 o
  -2   6 -15        2.18        2.18      0.59 o
  -1   6 -15        1.40        2.13      0.56 o
   0   6 -15       40.17       41.64      1.22 o
   1   6 -15       12.89       13.28      0.87 o
   2   6 -15       16.49       18.43      0.97 o
   3   6 -15       16.12       19.01      1.01 o
   4   6 -15       31.89       32.75      1.89 o
   5   6 -15       14.22       11.40      1.02 o
   6   6 -15        9.33        8.47      0.87 o
  -2   7 -15        8.51        8.60      0.77 o
  -1   7 -15        2.97        1.85      0.73 o
   0   7 -15        9.00        9.65      0.77 o
   1   7 -15        6.12        5.54      0.80 o
   2   7 -15       47.80       53.91      1.49 o
   3   7 -15       12.56       11.74      0.87 o
   4   7 -15       17.51       15.86      1.24 o
   5   7 -15        1.10        1.23      0.66 o
   6   7 -15        0.85        0.00      1.16 o
   0   8 -15        3.29        2.84      0.66 o
   1   8 -15       16.50       17.21      1.02 o
   2   8 -15       20.01       23.10      1.12 o
   3   8 -15        8.57       10.08      0.80 o
   4   8 -15       65.95       62.98      1.69 o
  -6  -9 -14       18.22       22.75      1.03 o
  -5  -9 -14        5.75        7.40      0.60 o
  -4  -9 -14        4.23        5.12      0.62 o
  -3  -9 -14        6.49        5.98      0.47 o
  -2  -9 -14        1.39        1.08      0.36 o
  -1  -9 -14       30.68       36.33      1.03 o
  -8  -8 -14        5.79        8.14      1.16 o
  -7  -8 -14       82.09       93.88      2.91 o
  -6  -8 -14        9.96       10.71      1.02 o
  -5  -8 -14       36.80       38.15      1.46 o
  -4  -8 -14        9.42        8.66      0.87 o
  -3  -8 -14        0.55        0.43      0.41 o
  -2  -8 -14        1.16        0.99      0.36 o
  -1  -8 -14        3.54        5.78      0.42 o
   0  -8 -14       10.12        8.41      0.47 o
   1  -8 -14       11.69       12.98      1.15 o
  -8  -7 -14       16.31       20.93      1.60 o
  -7  -7 -14       54.90       61.33      2.33 o
  -6  -7 -14        6.04        6.09      0.87 o
  -5  -7 -14        9.49       10.78      0.63 o
  -4  -7 -14       55.79       56.35      1.00 o
  -3  -7 -14       11.45        9.07      0.77 o
  -2  -7 -14        2.83        2.60      0.38 o
  -1  -7 -14       18.81       19.46      0.64 o
   0  -7 -14       18.77       21.71      0.74 o
   1  -7 -14       11.24       10.90      0.53 o
   2  -7 -14        1.73        2.55      0.51 o
  -9  -6 -14        4.95        3.91      0.80 o
  -8  -6 -14       12.82       16.48      2.54 o
  -7  -6 -14       21.03       21.42      1.08 o
  -6  -6 -14        5.89        7.26      0.55 o
  -5  -6 -14        2.89        4.87      0.45 o
  -4  -6 -14       75.29       76.28      1.06 o
  -3  -6 -14       34.99       36.75      1.10 o
  -2  -6 -14       37.95       34.59      0.86 o
  -1  -6 -14        8.15        6.38      0.52 o
   0  -6 -14        6.84        8.32      0.44 o
   1  -6 -14       15.99       13.50      0.64 o
   2  -6 -14        0.62        0.86      0.38 o
   3  -6 -14        0.96        1.24      0.51 o
  -9  -5 -14        1.23        1.59      0.80 o
  -8  -5 -14        1.68        1.36      0.66 o
  -7  -5 -14        7.11        6.73      0.66 o
  -6  -5 -14        4.14        3.94      0.53 o
  -5  -5 -14        4.98        6.02      0.44 o
  -4  -5 -14       46.71       48.78      0.80 o
  -3  -5 -14       13.42       12.86      0.98 o
  -2  -5 -14      130.02      129.63      2.91 o
  -1  -5 -14       11.04       11.35      0.53 o
   0  -5 -14       52.88       55.29      1.01 o
   1  -5 -14        6.86        5.74      0.42 o
   2  -5 -14       66.87       68.27      1.58 o
   3  -5 -14       14.40       12.55      1.53 o
   4  -5 -14        9.92       11.58      0.77 o
  -9  -4 -14        5.14        5.71      1.02 o
  -8  -4 -14       27.80       29.84      2.98 o
  -7  -4 -14        7.55        5.87      0.73 o
  -6  -4 -14        6.37        5.63      0.66 o
  -5  -4 -14       47.65       48.33      0.89 o
  -4  -4 -14        2.19        2.47      0.27 o
  -3  -4 -14       14.78       17.77      0.48 o
  -2  -4 -14       15.90       13.65      0.47 o
  -1  -4 -14      660.56      633.48      6.57 o
   0  -4 -14       60.75       57.62      1.40 o
   1  -4 -14        3.99        3.58      0.42 o
   2  -4 -14        9.43        8.43      0.62 o
   3  -4 -14       40.55       41.85      1.13 o
   4  -4 -14       18.82       20.45      0.97 o
   5  -4 -14       20.85       25.72      1.60 o
  -9  -3 -14        5.49        4.88      0.77 o
  -8  -3 -14       63.85       60.64      1.96 o
  -7  -3 -14      101.71       99.64      3.20 o
  -6  -3 -14       23.54       23.46      1.01 o
  -5  -3 -14       89.32       88.93      1.36 o
  -4  -3 -14      237.42      245.01      2.32 o
  -3  -3 -14        9.78       11.30      0.40 o
  -2  -3 -14        6.17        6.32      0.27 o
  -1  -3 -14        0.92        2.53      0.27 o
   0  -3 -14       36.19       38.56      0.61 o
   1  -3 -14       24.57       21.22      0.54 o
   2  -3 -14       27.82       25.35      0.76 o
   3  -3 -14      141.63      139.16      2.73 o
   4  -3 -14       27.69       26.89      1.03 o
   5  -3 -14       10.41        9.16      1.02 o
   6  -3 -14        4.96        5.23      1.02 o
  -9  -2 -14       21.68       22.85      1.22 o
  -8  -2 -14       18.09       17.84      1.03 o
  -7  -2 -14      124.67      121.16      2.41 o
  -6  -2 -14        3.79        4.04      0.82 o
  -5  -2 -14       84.99       86.63      1.55 o
  -4  -2 -14      127.49      127.38      1.45 o
  -3  -2 -14      147.86      149.05      1.81 o
  -2  -2 -14       23.92       24.35      0.50 o
  -1  -2 -14       39.43       36.44      0.59 o
   0  -2 -14       63.91       63.73      0.95 o
   1  -2 -14      121.23      118.49      1.25 o
   2  -2 -14      180.30      179.22      1.88 o
   3  -2 -14       52.56       51.18      1.20 o
   4  -2 -14      216.63      201.69      2.77 o
   5  -2 -14        8.26        8.14      1.02 o
   6  -2 -14        0.25        1.02      0.87 o
  -9  -1 -14        3.05        1.31      1.02 o
  -8  -1 -14        5.90        5.83      0.87 o
  -7  -1 -14      110.25      114.52      2.98 o
  -6  -1 -14        8.68        8.54      0.64 o
  -5  -1 -14       20.09       22.15      1.29 o
  -4  -1 -14      262.77      266.26      3.21 o
  -3  -1 -14       31.76       33.03      0.75 o
  -2  -1 -14      215.67      208.70      2.70 o
  -1  -1 -14        0.14        0.00      0.22 o
   0  -1 -14       21.16       22.56      0.48 o
   1  -1 -14       77.76       76.34      1.04 o
   2  -1 -14        3.89        2.81      0.29 o
   3  -1 -14        9.37        9.24      0.44 o
   4  -1 -14      108.52      113.51      1.79 o
   5  -1 -14       40.99       41.17      1.28 o
   6  -1 -14        7.77        8.26      0.87 o
   7  -1 -14        0.55        2.33      1.02 o
  -8   0 -14       13.45       12.79      1.16 o
  -7   0 -14        1.17        1.59      0.55 o
  -6   0 -14       66.79       69.10      1.34 o
  -5   0 -14       35.28       34.69      0.96 o
  -4   0 -14      100.09       96.32      1.17 o
  -3   0 -14      171.71      172.42      1.83 o
  -2   0 -14      464.20      437.01      4.13 o
  -1   0 -14      104.24       98.75      1.16 o
   0   0 -14       62.14       63.69      0.88 o
   1   0 -14       16.48       17.64      0.58 o
   2   0 -14       26.57       29.88      0.61 o
   3   0 -14       62.49       59.32      0.88 o
   4   0 -14       63.63       59.55      1.20 o
   5   0 -14       19.88       20.39      1.53 o
   6   0 -14       12.86       13.26      0.82 o
   7   0 -14        3.56        2.54      0.72 o
  -8   1 -14       16.84       17.73      1.45 o
  -7   1 -14        0.40        1.05      0.66 o
  -6   1 -14        0.45        0.78      0.53 o
  -5   1 -14       98.58       97.35      2.30 o
  -4   1 -14      227.79      230.74      2.79 o
  -3   1 -14       69.28       67.67      0.94 o
  -2   1 -14        7.79        7.77      0.35 o
  -1   1 -14       22.90       21.57      0.54 o
   0   1 -14       12.94        9.55      0.37 o
   1   1 -14      154.32      153.83      1.66 o
   2   1 -14       21.70       21.93      0.54 o
   3   1 -14       15.29       14.68      0.67 o
   4   1 -14       72.63       69.85      2.44 o
   5   1 -14       53.98       52.69      1.49 o
   6   1 -14        4.24        4.14      0.72 o
   7   1 -14        0.39        0.15      0.62 o
  -7   2 -14        1.07        1.96      1.09 o
  -6   2 -14        5.00        4.82      0.70 o
  -5   2 -14       21.17       23.27      2.18 o
  -4   2 -14      184.59      183.19      2.60 o
  -3   2 -14      284.88      286.74      2.81 o
  -2   2 -14       59.11       54.63      0.81 o
  -1   2 -14       30.82       30.04      0.60 o
   0   2 -14       23.56       19.49      0.50 o
   1   2 -14        1.89        3.11      0.30 o
   2   2 -14       74.19       72.21      0.97 o
   3   2 -14      502.97      498.08      4.72 o
   4   2 -14      131.15      132.93      2.01 o
   5   2 -14       18.11       20.01      1.31 o
   6   2 -14       60.66       68.61      5.59 o
   7   2 -14        9.69       10.13      1.38 o
  -7   3 -14        1.22        1.16      0.72 o
  -6   3 -14        1.03        0.71      0.59 o
  -5   3 -14       11.85       13.37      0.82 o
  -4   3 -14      107.49      109.87      2.15 o
  -3   3 -14       31.92       29.75      0.89 o
  -2   3 -14       29.09       29.17      0.78 o
  -1   3 -14      242.23      238.31      2.67 o
   0   3 -14       14.11       13.32      0.44 o
   1   3 -14       10.17        9.64      0.38 o
   2   3 -14       14.12       12.98      0.54 o
   3   3 -14      207.70      189.97      2.29 o
   4   3 -14      195.62      199.25      2.77 o
   5   3 -14       21.31       20.14      0.95 o
   6   3 -14       17.47       17.06      0.97 o
   7   3 -14       31.65       34.64      2.62 o
  -6   4 -14        0.33        0.02      0.66 o
  -5   4 -14       19.38       20.94      1.05 o
  -4   4 -14       16.60       18.26      0.94 o
  -3   4 -14      133.42      134.66      3.34 o
  -2   4 -14       14.45       17.44      1.67 o
  -1   4 -14       14.83       16.27      0.86 o
   0   4 -14      173.36      168.96      2.03 o
   1   4 -14       61.45       59.45      0.98 o
   2   4 -14       28.02       28.17      0.83 o
   3   4 -14       24.88       29.48      1.10 o
   4   4 -14       31.73       31.56      0.95 o
   5   4 -14       36.70       36.29      1.06 o
   6   4 -14       15.39       16.94      1.42 o
   7   4 -14      132.59      148.40      7.19 o
  -5   5 -14        5.18        8.51      0.77 o
  -4   5 -14        5.75        5.72      0.66 o
  -3   5 -14        0.29        0.18      0.56 o
  -2   5 -14       74.23       76.49      1.69 o
  -1   5 -14        1.53        1.15      0.94 o
   0   5 -14       57.58       59.90      1.38 o
   1   5 -14       34.52       32.20      1.60 o
   2   5 -14      113.19      106.23      1.70 o
   3   5 -14       33.07       32.29      0.93 o
   4   5 -14      134.23      127.14      4.22 o
   5   5 -14       52.33       56.63      1.25 o
   6   5 -14       11.67       12.16      0.87 o
   7   5 -14       14.16       17.00      1.45 o
  -4   6 -14       11.43       12.07      0.80 o
  -3   6 -14       19.17       20.68      1.01 o
  -2   6 -14        0.37        0.00      0.51 o
  -1   6 -14       15.44       16.60      0.87 o
   0   6 -14       14.60       17.95      1.60 o
   1   6 -14       67.10       71.16      3.56 o
   2   6 -14       62.99       66.69      1.59 o
   3   6 -14       70.44       72.97      3.12 o
   4   6 -14        3.81        3.59      0.59 o
   5   6 -14       20.04       16.78      2.11 o
   6   6 -14        2.01        1.24      0.59 o
   7   6 -14        9.53       10.27      1.02 o
  -3   7 -14       13.17       14.15      0.92 o
  -2   7 -14       30.35       33.31      1.45 o
  -1   7 -14       10.91       12.03      1.16 o
   0   7 -14        4.15        5.78      0.66 o
   1   7 -14       16.52       19.67      0.97 o
   2   7 -14       12.33       12.40      0.77 o
   3   7 -14       18.09       18.01      1.01 o
   4   7 -14      111.47      107.00      2.21 o
   5   7 -14        5.32        3.92      0.66 o
   6   7 -14        4.02        4.12      0.77 o
  -1   8 -14        1.13        2.31      0.59 o
   0   8 -14        0.13        0.21      0.73 o
   1   8 -14        0.58        1.11      1.02 o
   2   8 -14        4.50        4.21      0.66 o
   3   8 -14        2.82        1.42      0.66 o
   4   8 -14       29.60       30.00      1.22 o
   5   8 -14        9.68        9.59      0.87 o
  -7  -9 -13       25.01       29.79      1.74 o
  -6  -9 -13        8.70        8.36      0.66 o
  -5  -9 -13        6.33        6.29      0.57 o
  -4  -9 -13        5.23        6.64      0.45 o
  -3  -9 -13       11.62       12.82      0.59 o
  -2  -9 -13        7.81        8.13      0.44 o
  -1  -9 -13        2.98        3.95      0.47 o
  -8  -8 -13       17.77       18.02      1.60 o
  -7  -8 -13        0.44        0.87      0.87 o
  -6  -8 -13       84.16       88.91      1.62 o
  -5  -8 -13        5.67        7.28      0.59 o
  -4  -8 -13       10.08       10.18      0.57 o
  -3  -8 -13       24.88       25.12      0.72 o
  -2  -8 -13        6.46        4.80      0.38 o
  -1  -8 -13       18.20       18.55      0.59 o
   0  -8 -13        4.87        4.17      0.42 o
   1  -8 -13       11.06       12.11      0.80 o
  -9  -7 -13        0.55        0.00      1.02 o
  -8  -7 -13        0.61        2.18      1.02 o
  -7  -7 -13       69.90       70.98      1.88 o
  -6  -7 -13       25.26       25.91      1.02 o
  -5  -7 -13       99.19      105.13      1.68 o
  -4  -7 -13       64.75       69.91      1.12 o
  -3  -7 -13       52.05       48.78      0.95 o
  -2  -7 -13       22.65       22.39      0.72 o
  -1  -7 -13       21.55       20.07      0.64 o
   0  -7 -13       55.65       58.30      1.40 o
   1  -7 -13        4.14        4.58      0.42 o
   2  -7 -13        1.33        1.18      0.36 o
   3  -7 -13        2.77        3.20      0.73 o
  -9  -6 -13        6.13        6.08      0.77 o
  -8  -6 -13        5.31        5.31      0.77 o
  -7  -6 -13        0.74        0.40      0.56 o
  -6  -6 -13       22.05       20.42      0.66 o
  -5  -6 -13       40.79       41.28      0.79 o
  -4  -6 -13       46.63       45.09      0.98 o
  -3  -6 -13       20.57       19.81      0.56 o
  -2  -6 -13       52.43       49.12      0.92 o
  -1  -6 -13      104.07      100.18      1.51 o
   0  -6 -13       53.41       54.08      1.01 o
   1  -6 -13       69.45       69.78      1.17 o
   2  -6 -13        6.49        5.53      0.58 o
   3  -6 -13       12.50        8.36      0.62 o
   4  -6 -13        0.74        1.37      0.56 o
  -9  -5 -13        1.66        0.94      0.80 o
  -8  -5 -13        1.71        1.84      0.66 o
  -7  -5 -13        3.03        1.98      0.73 o
  -6  -5 -13       15.38       15.60      0.61 o
  -5  -5 -13      118.89      122.07      1.43 o
  -4  -5 -13      157.50      151.97      1.35 o
  -3  -5 -13       18.38       16.76      0.56 o
  -2  -5 -13       48.58       47.22      0.77 o
  -1  -5 -13      119.41      123.46      1.36 o
   0  -5 -13       53.91       52.68      0.85 o
   1  -5 -13       16.34       12.98      0.81 o
   2  -5 -13        2.82        2.47      0.38 o
   3  -5 -13       56.67       54.45      1.06 o
   4  -5 -13        1.54        1.53      0.56 o
   5  -5 -13        9.68        9.30      1.02 o
  -9  -4 -13       10.57        9.65      0.82 o
  -8  -4 -13        5.16        4.30      0.73 o
  -7  -4 -13       82.37       76.56      1.69 o
  -6  -4 -13        0.89        0.00      0.44 o
  -5  -4 -13       21.46       22.12      0.51 o
  -4  -4 -13       15.85       14.16      0.35 o
  -3  -4 -13       33.36       33.82      0.52 o
  -2  -4 -13       58.29       59.07      0.77 o
  -1  -4 -13       25.81       29.65      0.76 o
   0  -4 -13        2.33        2.25      0.28 o
   1  -4 -13      158.47      156.24      4.42 o
   2  -4 -13       10.83        7.18      0.44 o
   3  -4 -13        4.96        4.84      0.44 o
   4  -4 -13      116.62      104.91      2.40 o
   5  -4 -13       15.46       13.84      1.09 o
  -9  -3 -13       17.03       17.76      1.08 o
  -8  -3 -13       28.65       25.24      1.60 o
  -7  -3 -13       20.76       20.81      1.53 o
  -6  -3 -13       76.42       65.61      1.54 o
  -5  -3 -13      136.41      138.70      1.45 o
  -4  -3 -13      222.30      230.05      2.44 o
  -3  -3 -13       63.36       65.68      0.87 o
  -2  -3 -13       75.13       72.58      0.78 o
  -1  -3 -13      391.00      386.78      3.33 o
   0  -3 -13       53.40       56.88      0.80 o
   1  -3 -13       24.96       25.48      0.55 o
   2  -3 -13        1.20        0.46      0.22 o
   3  -3 -13      140.58      140.22      2.33 o
   4  -3 -13       75.69       79.62      2.11 o
   5  -3 -13       32.06       29.29      1.74 o
   6  -3 -13        5.56        5.23      1.02 o
  -9  -2 -13        6.45        7.82      0.87 o
  -8  -2 -13       14.17       17.03      0.97 o
  -7  -2 -13       36.75       35.06      1.18 o
  -6  -2 -13       20.99       18.81      0.80 o
  -5  -2 -13       73.94       67.36      0.96 o
  -4  -2 -13      161.82      156.10      1.69 o
  -3  -2 -13      233.78      248.22      2.24 o
  -2  -2 -13      119.88      115.41      1.19 o
  -1  -2 -13      293.30      267.08      2.38 o
   0  -2 -13      907.73      949.85      7.84 o
   1  -2 -13       17.95       16.65      0.45 o
   2  -2 -13       31.01       30.11      0.55 o
   3  -2 -13       13.92       12.06      0.49 o
   4  -2 -13       31.10       27.13      0.84 o
   5  -2 -13       27.37       31.92      0.89 o
   6  -2 -13        9.81       11.63      1.16 o
  -9  -1 -13       11.15       12.21      1.31 o
  -8  -1 -13        0.34        0.45      0.66 o
  -7  -1 -13      130.66      134.21      2.57 o
  -6  -1 -13       45.29       46.69      1.36 o
  -5  -1 -13        7.07        6.77      0.38 o
  -4  -1 -13      105.66      104.47      1.25 o
  -3  -1 -13      332.74      314.30      4.10 o
  -2  -1 -13      457.38      466.81      3.99 o
  -1  -1 -13       49.46       44.93      0.65 o
   0  -1 -13       69.30       61.27      0.76 o
   1  -1 -13       19.16       18.81      0.44 o
   2  -1 -13      267.52      276.35      2.49 o
   3  -1 -13      127.01      126.50      1.31 o
   4  -1 -13      147.93      144.79      2.10 o
   5  -1 -13       12.10       11.36      0.77 o
   6  -1 -13       21.24       21.26      1.01 o
   7  -1 -13        2.95        4.07      1.02 o
  -9   0 -13       10.29       10.46      1.16 o
  -8   0 -13       29.15       28.92      1.60 o
  -7   0 -13       44.94       47.04      2.31 o
  -6   0 -13        8.53        7.77      0.61 o
  -5   0 -13       58.61       56.28      1.47 o
  -4   0 -13       24.63       25.61      0.69 o
  -3   0 -13       36.86       41.79      0.70 o
  -2   0 -13      438.13      452.98      4.26 o
  -1   0 -13       19.32       20.87      0.51 o
   0   0 -13      237.71      255.68      2.28 o
   1   0 -13       47.13       42.50      0.61 o
   2   0 -13       49.54       51.38      0.75 o
   3   0 -13      400.47      388.94      3.76 o
   4   0 -13        2.24        1.53      0.39 o
   5   0 -13        3.28        1.45      0.87 o
   6   0 -13        4.30        4.49      0.66 o
   7   0 -13        4.21        3.66      0.72 o
  -8   1 -13        0.95        2.47      0.87 o
  -7   1 -13        5.17        6.04      0.70 o
  -6   1 -13       91.04       87.43      1.56 o
  -5   1 -13      245.03      233.37      3.13 o
  -4   1 -13      181.66      188.22      1.99 o
  -3   1 -13      142.80      155.13      1.66 o
  -2   1 -13       76.61       77.32      0.97 o
  -1   1 -13        3.52        3.68      0.28 o
   0   1 -13        2.91        2.57      0.26 o
   1   1 -13      112.90      127.15      1.39 o
   2   1 -13      553.77      548.67      5.16 o
   3   1 -13       85.69       94.88      1.18 o
   4   1 -13      119.25      116.76      1.64 o
   5   1 -13       31.66       31.26      1.18 o
   6   1 -13        9.84        8.43      0.77 o
   7   1 -13       14.89       18.17      1.03 o
   8   1 -13        6.41        8.89      0.94 o
  -8   2 -13       17.95       21.07      1.45 o
  -7   2 -13        9.10        8.61      0.80 o
  -6   2 -13        3.05        3.18      0.66 o
  -5   2 -13        6.36        5.56      0.53 o
  -4   2 -13       93.67       95.71      1.32 o
  -3   2 -13       71.68       76.08      1.14 o
  -2   2 -13      162.13      143.91      1.53 o
  -1   2 -13       61.29       57.99      0.80 o
   0   2 -13       73.79       76.37      0.95 o
   1   2 -13       16.19       19.04      0.48 o
   2   2 -13      312.50      307.71      3.00 o
   3   2 -13     1257.37     1271.61     13.05 o
   4   2 -13      178.49      172.87      1.91 o
   5   2 -13       58.62       59.42      1.26 o
   6   2 -13       50.54       53.79      1.49 o
   7   2 -13        7.28        7.78      0.82 o
   8   2 -13       12.43       15.66      1.31 o
  -7   3 -13       12.57       14.81      1.02 o
  -6   3 -13        3.36        4.09      0.70 o
  -5   3 -13        2.40        3.39      0.56 o
  -4   3 -13        0.64        1.10      0.56 o
  -3   3 -13      301.26      295.52      3.23 o
  -2   3 -13       21.96       22.37      0.80 o
  -1   3 -13       92.78       97.21      1.15 o
   0   3 -13       10.34       11.19      0.39 o
   1   3 -13       11.14       10.25      0.43 o
   2   3 -13        2.91        2.88      0.28 o
   3   3 -13      388.55      373.35      3.69 o
   4   3 -13       88.88       86.00      1.54 o
   5   3 -13       22.23       18.45      0.80 o
   6   3 -13       12.57       12.62      0.70 o
   7   3 -13        0.57        0.58      0.94 o
   8   3 -13       12.91       15.62      1.03 o
  -6   4 -13        7.18        8.15      1.02 o
  -5   4 -13        3.90        3.97      0.80 o
  -4   4 -13       10.72       11.07      0.77 o
  -3   4 -13       77.73       77.75      1.69 o
  -2   4 -13       38.32       38.04      0.92 o
  -1   4 -13       92.21       92.81      1.23 o
   0   4 -13       13.09       13.12      0.52 o
   1   4 -13       26.36       22.83      0.63 o
   2   4 -13       62.53       60.39      0.96 o
   3   4 -13       28.41       28.03      0.76 o
   4   4 -13      330.16      328.89      4.25 o
   5   4 -13       15.90       15.31      0.75 o
   6   4 -13       22.00       24.54      1.03 o
   7   4 -13       32.80       36.43      1.60 o
   8   4 -13       21.28       25.10      1.28 o
  -5   5 -13        4.62        5.91      0.70 o
  -4   5 -13        1.92        1.55      0.56 o
  -3   5 -13        6.31        5.27      0.66 o
  -2   5 -13        4.66        3.62      0.56 o
  -1   5 -13       16.54       15.07      1.02 o
   0   5 -13      154.99      150.72      2.44 o
   1   5 -13       20.03       16.47      0.70 o
   2   5 -13       91.94       87.42      1.23 o
   3   5 -13      176.60      178.49      2.46 o
   4   5 -13       28.42       31.38      1.03 o
   5   5 -13        9.64        8.12      0.58 o
   6   5 -13        0.42        0.78      0.53 o
   7   5 -13        4.55        5.81      0.77 o
   8   5 -13       60.74       68.30      2.62 o
  -4   6 -13        0.36        0.34      0.58 o
  -3   6 -13        1.45        1.23      0.73 o
  -2   6 -13        3.77        3.46      0.56 o
  -1   6 -13        6.94        6.16      0.62 o
   0   6 -13       63.11       63.22      1.49 o
   1   6 -13        5.71        8.37      0.66 o
   2   6 -13      207.98      210.53      7.27 o
   3   6 -13      100.98       97.90      2.25 o
   4   6 -13       28.05       27.09      1.12 o
   5   6 -13        8.41        7.40      1.02 o
   6   6 -13        1.21        2.22      0.70 o
   7   6 -13        0.42        0.73      0.70 o
  -3   7 -13        7.86        8.16      0.66 o
  -2   7 -13        1.21        2.62      0.58 o
  -1   7 -13        5.85        5.04      0.56 o
   0   7 -13       18.11       19.01      0.91 o
   1   7 -13       34.60       38.04      1.24 o
   2   7 -13        7.64        7.94      0.66 o
   3   7 -13      168.99      173.47      3.34 o
   4   7 -13       18.83       18.63      1.01 o
   5   7 -13        1.64        1.25      1.16 o
   6   7 -13        0.97        1.18      0.70 o
   7   7 -13        5.75        7.23      0.87 o
  -1   8 -13        1.94        1.35      0.56 o
   0   8 -13       20.32       20.44      0.91 o
   1   8 -13       12.48       13.52      0.82 o
   2   8 -13        3.52        1.97      0.56 o
   3   8 -13       16.07       17.79      0.97 o
   4   8 -13        4.83        5.54      0.70 o
   5   8 -13        1.88        0.46      0.66 o
   6   8 -13        2.55        2.68      0.70 o
   1   9 -13        3.13        3.63      0.94 o
   2   9 -13        0.06        0.44      0.80 o
   3   9 -13        6.62        6.47      0.77 o
   4   9 -13        8.20        8.30      0.77 o
  -6 -10 -12        5.81        6.85      1.38 o
  -5 -10 -12        2.57        2.12      0.48 o
  -4 -10 -12       10.38       11.78      0.63 o
  -3 -10 -12        2.15        2.56      0.45 o
  -7  -9 -12       68.06       75.21      1.53 o
  -6  -9 -12        1.69        1.31      0.86 o
  -5  -9 -12        2.04        1.57      0.48 o
  -4  -9 -12        1.18        0.58      0.32 o
  -3  -9 -12        4.04        3.40      0.36 o
  -2  -9 -12        0.85        0.53      0.53 o
  -1  -9 -12       21.69       25.99      0.67 o
   0  -9 -12        2.33        3.35      0.41 o
  -8  -8 -12        3.91        5.09      1.02 o
  -7  -8 -12       17.40       21.86      0.93 o
  -6  -8 -12       48.32       52.39      1.32 o
  -5  -8 -12       60.81       61.47      1.08 o
  -4  -8 -12       19.29       19.74      0.63 o
  -3  -8 -12       52.98       58.22      0.96 o
  -2  -8 -12        7.19        7.38      0.42 o
  -1  -8 -12        2.29        2.68      0.34 o
   0  -8 -12        1.46        1.47      0.34 o
   1  -8 -12        9.78       10.23      0.66 o
   2  -8 -12        0.71        1.23      0.73 o
  -9  -7 -12        1.26        0.44      1.02 o
  -8  -7 -12       20.71       23.98      1.60 o
  -7  -7 -12        3.74        4.26      0.58 o
  -6  -7 -12       89.44       94.01      1.69 o
  -5  -7 -12       33.97       32.00      0.74 o
  -4  -7 -12       96.61       93.90      1.33 o
  -3  -7 -12        1.01        1.50      0.34 o
  -2  -7 -12       28.97       26.77      0.67 o
  -1  -7 -12        2.73        3.20      0.34 o
   0  -7 -12       21.33       21.55      0.64 o
   1  -7 -12       72.76       69.30      1.17 o
   2  -7 -12        1.48        1.57      0.54 o
   3  -7 -12        0.96        0.85      0.38 o
  -9  -6 -12       12.48       12.42      0.87 o
  -8  -6 -12        0.05        0.68      0.66 o
  -7  -6 -12        6.69        6.37      0.73 o
  -6  -6 -12       13.12       11.63      0.52 o
  -5  -6 -12      147.83      144.35      1.62 o
  -4  -6 -12      240.61      233.58      2.72 o
  -3  -6 -12        6.94        4.68      0.31 o
  -2  -6 -12        1.23        1.07      0.27 o
  -1  -6 -12       44.36       39.35      0.81 o
   0  -6 -12      136.93      146.68      2.01 o
   1  -6 -12        2.75        3.38      0.42 o
   2  -6 -12       15.01       16.60      0.61 o
   3  -6 -12        7.30        7.51      0.49 o
   4  -6 -12        3.48        3.40      0.56 o
 -10  -5 -12        4.46        7.56      1.31 o
  -9  -5 -12        5.09        3.74      0.72 o
  -8  -5 -12       52.09       49.43      1.60 o
  -7  -5 -12        3.49        3.17      0.66 o
  -6  -5 -12       41.24       41.24      0.95 o
  -5  -5 -12       97.39       94.83      1.09 o
  -4  -5 -12      243.60      249.61      2.83 o
  -3  -5 -12      239.86      232.32      2.83 o
  -2  -5 -12      162.24      161.80      1.68 o
  -1  -5 -12       74.81       76.59      0.93 o
   0  -5 -12      324.38      343.63      3.26 o
   1  -5 -12       25.69       23.75      0.77 o
   2  -5 -12       14.39       13.22      1.17 o
   3  -5 -12       15.55       17.04      0.80 o
   4  -5 -12       23.83       25.40      0.97 o
   5  -5 -12       11.33       11.15      0.77 o
 -10  -4 -12        0.71        0.00      0.70 o
  -9  -4 -12        4.84        6.71      0.77 o
  -8  -4 -12        3.27        2.82      1.16 o
  -7  -4 -12       67.12       67.23      1.54 o
  -6  -4 -12       25.23       24.58      1.81 o
  -5  -4 -12       63.75       61.17      1.53 o
  -4  -4 -12        8.76        7.46      0.26 o
  -3  -4 -12        3.23        2.93      0.22 o
  -2  -4 -12       44.05       41.65      0.65 o
  -1  -4 -12       68.26       65.79      0.92 o
   0  -4 -12      491.10      496.48      5.19 o
   1  -4 -12        4.09        3.18      0.27 o
   2  -4 -12       38.80       40.69      0.74 o
   3  -4 -12        2.86        2.52      0.38 o
   4  -4 -12       17.73       18.91      0.87 o
   5  -4 -12       67.86       68.67      2.03 o
   6  -4 -12        2.32        1.60      0.87 o
  -9  -3 -12        3.19        3.36      0.77 o
  -8  -3 -12       64.71       63.10      1.59 o
  -7  -3 -12       64.20       64.44      1.59 o
  -6  -3 -12        6.85        5.27      0.50 o
  -5  -3 -12      161.26      154.07      1.77 o
  -4  -3 -12        0.41        0.18      0.19 o
  -3  -3 -12       82.69       78.70      0.83 o
  -2  -3 -12       68.59       73.65      0.79 o
  -1  -3 -12      175.74      171.50      1.55 o
   0  -3 -12     1094.84     1090.85     11.08 o
   1  -3 -12       38.25       40.25      0.97 o
   2  -3 -12       37.32       31.93      0.97 o
   3  -3 -12      133.55      124.09      1.56 o
   4  -3 -12      180.47      175.68      2.11 o
   5  -3 -12       13.80       14.27      0.87 o
   6  -3 -12        6.66        5.23      1.02 o
  -9  -2 -12       64.65       71.37      1.85 o
  -8  -2 -12       22.66       21.67      2.33 o
  -7  -2 -12       30.35       34.40      1.18 o
  -6  -2 -12       15.45       13.69      0.56 o
  -5  -2 -12        2.15        2.33      0.24 o
  -4  -2 -12      336.39      348.68      3.33 o
  -3  -2 -12       62.21       64.56      0.78 o
  -2  -2 -12      125.88      132.94      1.48 o
  -1  -2 -12       36.46       39.20      0.92 o
   0  -2 -12      214.02      237.29      2.12 o
   1  -2 -12      323.65      307.29      2.68 o
   2  -2 -12        1.85        2.28      0.26 o
   3  -2 -12       36.02       34.09      0.64 o
   4  -2 -12       14.93       13.84      0.69 o
   5  -2 -12      124.68      124.40      1.93 o
   6  -2 -12       13.20       11.92      1.16 o
   7  -2 -12        5.70        6.68      1.16 o
  -9  -1 -12       10.00       13.08      1.31 o
  -8  -1 -12        4.47        5.57      0.77 o
  -7  -1 -12        0.21        0.73      0.66 o
  -6  -1 -12       16.74       17.51      0.79 o
  -5  -1 -12       31.74       30.14      0.62 o
  -4  -1 -12       47.08       46.64      0.71 o
  -3  -1 -12      179.20      178.00      1.83 o
  -2  -1 -12      194.64      213.34      2.16 o
  -1  -1 -12      155.15      172.31      1.59 o
   0  -1 -12       15.06       16.78      0.39 o
   1  -1 -12       45.58       51.86      0.65 o
   2  -1 -12       58.69       58.10      0.73 o
   3  -1 -12      120.87      112.10      1.19 o
   4  -1 -12       85.63       93.41      1.24 o
   5  -1 -12       18.94       16.94      0.72 o
   6  -1 -12        2.67        3.30      0.62 o
   7  -1 -12       16.78       17.87      1.60 o
  -9   0 -12        3.31        2.91      1.02 o
  -8   0 -12        3.77        3.05      1.02 o
  -7   0 -12      142.41      152.83      2.82 o
  -6   0 -12      184.22      204.59      3.52 o
  -5   0 -12       47.06       45.97      0.77 o
  -4   0 -12       15.76       15.86      0.49 o
  -3   0 -12       85.01       90.17      1.06 o
  -2   0 -12       34.99       35.57      0.80 o
  -1   0 -12      617.17      595.73      5.01 o
   0   0 -12       77.30       83.36      0.90 o
   1   0 -12       61.85       67.22      1.48 o
   2   0 -12      176.43      176.12      1.66 o
   3   0 -12       34.82       35.55      0.60 o
   4   0 -12      181.17      177.75      1.92 o
   5   0 -12       17.99       17.58      0.76 o
   6   0 -12       12.19       12.97      0.82 o
   7   0 -12        0.37        0.00      0.62 o
   8   0 -12        3.09        2.03      1.02 o
  -8   1 -12        4.66        4.65      0.87 o
  -7   1 -12       12.71       12.27      0.87 o
  -6   1 -12       34.15       35.91      1.50 o
  -5   1 -12      273.02      280.74      3.11 o
  -4   1 -12       40.40       39.15      0.70 o
  -3   1 -12       79.38       84.29      1.03 o
  -2   1 -12       27.81       26.11      0.54 o
  -1   1 -12      417.32      425.52      4.93 o
   0   1 -12       52.56       52.06      0.71 o
   1   1 -12       13.64       13.80      0.74 o
   2   1 -12      274.85      266.17      2.61 o
   3   1 -12      588.00      611.72      6.26 o
   4   1 -12      192.45      194.27      2.29 o
   5   1 -12       57.24       56.83      1.03 o
   6   1 -12        4.13        2.11      0.62 o
   7   1 -12        8.97        8.06      0.82 o
   8   1 -12       19.39       21.54      1.18 o
  -8   2 -12       12.45       15.69      1.31 o
  -7   2 -12        2.45        3.18      0.66 o
  -6   2 -12        1.45        1.31      0.56 o
  -5   2 -12       48.49       46.13      1.05 o
  -4   2 -12       58.19       58.63      0.96 o
  -3   2 -12      159.93      161.71      1.71 o
  -2   2 -12       34.89       32.70      0.59 o
  -1   2 -12       70.67       70.39      1.10 o
   0   2 -12      122.61      124.58      1.23 o
   1   2 -12       36.95       37.82      0.62 o
   2   2 -12       11.37        9.30      0.45 o
   3   2 -12       16.94       17.24      0.51 o
   4   2 -12     1673.66     1672.64     15.37 o
   5   2 -12       76.31       76.86      1.58 o
   6   2 -12       21.02       22.47      1.01 o
   7   2 -12       12.60       12.96      0.87 o
   8   2 -12       10.17       10.14      0.87 o
  -7   3 -12        4.43        5.95      0.77 o
  -6   3 -12       12.24       11.91      0.80 o
  -5   3 -12       24.17       25.62      1.09 o
  -4   3 -12       67.53       66.10      1.23 o
  -3   3 -12       22.23       27.32      0.67 o
  -2   3 -12      391.21      380.26      4.03 o
  -1   3 -12       24.29       24.29      0.53 o
   0   3 -12       94.57      109.92      1.24 o
   1   3 -12       47.95       45.13      0.69 o
   2   3 -12       34.63       35.64      0.88 o
   3   3 -12       73.85       75.14      0.99 o
   4   3 -12      371.46      389.97      3.76 o
   5   3 -12      138.77      143.71      2.18 o
   6   3 -12       25.60       28.49      0.92 o
   7   3 -12       13.46       12.31      0.87 o
   8   3 -12        0.36        0.65      0.72 o
  -6   4 -12        1.79        1.12      0.66 o
  -5   4 -12        0.13        0.00      0.56 o
  -4   4 -12        3.27        3.98      0.56 o
  -3   4 -12       42.91       42.07      1.18 o
  -2   4 -12       46.54       42.93      0.92 o
  -1   4 -12      372.01      372.87      3.57 o
   0   4 -12      132.67      134.49      1.56 o
   1   4 -12        5.22        4.57      0.34 o
   2   4 -12       49.45       44.00      0.79 o
   3   4 -12       70.81       70.71      0.93 o
   4   4 -12       26.15       25.53      0.70 o
   5   4 -12        5.31        5.58      0.78 o
   6   4 -12        8.60        7.68      0.65 o
   7   4 -12       42.21       42.51      1.42 o
   8   4 -12       52.95       61.10      4.07 o
  -6   5 -12        2.19        1.32      0.66 o
  -5   5 -12        3.68        4.62      0.66 o
  -4   5 -12        1.98        0.67      0.56 o
  -3   5 -12       10.64       10.11      0.66 o
  -2   5 -12        1.93        2.71      0.51 o
  -1   5 -12       17.04       16.32      0.77 o
   0   5 -12       23.92       25.28      0.78 o
   1   5 -12       49.05       50.87      1.00 o
   2   5 -12       63.90       58.17      0.92 o
   3   5 -12        7.96        7.32      0.44 o
   4   5 -12        7.37        8.08      0.53 o
   5   5 -12       87.37       87.78      1.54 o
   6   5 -12       38.59       42.17      1.08 o
   7   5 -12        0.91        1.90      0.55 o
   8   5 -12        3.73        2.91      1.02 o
  -5   6 -12        0.27        0.38      0.57 o
  -4   6 -12       11.11       10.05      0.77 o
  -3   6 -12        0.06        0.00      0.48 o
  -2   6 -12       16.84       14.64      0.80 o
  -1   6 -12        6.70        4.97      0.56 o
   0   6 -12       14.36       12.95      1.09 o
   1   6 -12        5.44        5.64      0.56 o
   2   6 -12       66.07       61.42      2.18 o
   3   6 -12      246.33      242.27      3.90 o
   4   6 -12       49.34       47.74      1.32 o
   5   6 -12        8.92        8.48      0.77 o
   6   6 -12       35.86       39.20      1.32 o
   7   6 -12        4.22        3.17      0.77 o
   8   6 -12        2.69        4.51      0.77 o
  -3   7 -12        8.17        8.77      0.94 o
  -2   7 -12        5.46        5.23      0.56 o
  -1   7 -12        7.20        7.47      0.73 o
   0   7 -12        1.93        2.37      0.56 o
   1   7 -12        6.43        6.64      0.56 o
   2   7 -12      121.40      119.84      2.31 o
   3   7 -12      154.94      161.46      2.88 o
   4   7 -12      222.33      211.27      3.60 o
   5   7 -12       19.16       16.64      0.92 o
   6   7 -12        1.42        1.01      0.66 o
   7   7 -12        4.09        2.65      0.87 o
  -2   8 -12        0.57        0.90      0.56 o
  -1   8 -12        6.67        6.89      0.56 o
   0   8 -12        3.90        5.21      0.56 o
   1   8 -12       36.21       38.48      1.12 o
   2   8 -12       20.26       20.51      0.97 o
   3   8 -12       88.06       91.58      1.90 o
   4   8 -12        1.76        2.50      0.66 o
   5   8 -12       24.96       24.64      1.12 o
   6   8 -12        2.96        2.47      0.66 o
   0   9 -12        0.47        0.65      0.56 o
   1   9 -12        5.28        4.43      0.59 o
   2   9 -12       21.20       20.82      0.91 o
   3   9 -12       27.72       32.93      1.45 o
   4   9 -12       35.92       36.64      1.22 o
   5   9 -12        2.14        1.85      0.70 o
  -6 -10 -11        2.03        2.80      0.57 o
  -5 -10 -11        1.83        2.33      0.42 o
  -4 -10 -11        9.04       10.23      0.45 o
  -3 -10 -11       13.82       11.06      0.69 o
  -2 -10 -11        0.45        0.87      0.58 o
  -8  -9 -11       20.31       25.87      1.36 o
  -7  -9 -11       47.48       56.71      1.31 o
  -6  -9 -11       33.03       35.78      1.02 o
  -5  -9 -11        9.81        9.32      0.48 o
  -4  -9 -11        0.19        0.00      0.44 o
  -3  -9 -11        4.66        5.51      0.37 o
  -2  -9 -11        1.70        2.15      0.34 o
  -1  -9 -11        2.22        3.02      0.51 o
   0  -9 -11        9.77        9.69      0.59 o
  -9  -8 -11        0.04        0.73      1.02 o
  -8  -8 -11        7.77        7.85      1.16 o
  -7  -8 -11       45.77       52.22      1.21 o
  -6  -8 -11       11.98       13.15      0.66 o
  -5  -8 -11       36.97       37.26      0.83 o
  -4  -8 -11        1.76        2.39      0.37 o
  -3  -8 -11       27.88       25.75      0.63 o
  -2  -8 -11      109.64      106.49      1.51 o
  -1  -8 -11        6.04        5.00      0.43 o
   0  -8 -11       10.11       11.59      0.54 o
   1  -8 -11       11.11       12.57      0.53 o
   2  -8 -11       21.87       23.62      0.80 o
  -9  -7 -11        4.74        2.47      1.16 o
  -8  -7 -11       20.61       20.35      1.60 o
  -7  -7 -11        1.01        2.03      0.62 o
  -6  -7 -11      108.03      112.59      1.55 o
  -5  -7 -11       18.47       17.79      0.65 o
  -4  -7 -11       48.17       42.24      0.80 o
  -3  -7 -11       14.78       12.00      0.52 o
  -2  -7 -11        8.97        5.95      0.38 o
  -1  -7 -11       68.32       64.30      1.03 o
   0  -7 -11       46.65       50.69      0.92 o
   1  -7 -11        5.20        5.58      0.38 o
   2  -7 -11        1.68        1.61      0.34 o
   3  -7 -11        0.87        1.14      0.36 o
 -10  -6 -11        1.16        1.16      1.16 o
  -9  -6 -11       20.75       24.57      1.18 o
  -8  -6 -11       50.34       52.46      2.47 o
  -7  -6 -11       20.27       21.27      1.18 o
  -6  -6 -11        2.87        2.66      0.66 o
  -5  -6 -11       12.63       11.89      0.47 o
  -4  -6 -11       42.58       45.48      0.65 o
  -3  -6 -11        6.60        6.38      0.26 o
  -2  -6 -11        3.67        4.35      0.32 o
  -1  -6 -11       44.86       48.87      0.69 o
   0  -6 -11      189.59      185.06      2.38 o
   1  -6 -11       37.46       40.51      0.84 o
   2  -6 -11       13.95       15.55      0.61 o
   3  -6 -11       61.56       64.73      1.14 o
   4  -6 -11        1.21        1.00      0.45 o
 -10  -5 -11        2.66        1.10      0.77 o
  -9  -5 -11        9.53        9.44      0.87 o
  -8  -5 -11       13.69       13.47      2.18 o
  -7  -5 -11       61.23       62.54      1.31 o
  -6  -5 -11       47.45       51.18      0.89 o
  -5  -5 -11       53.85       53.30      0.75 o
  -4  -5 -11       66.75       66.38      1.03 o
  -3  -5 -11       59.62       53.55      1.13 o
  -2  -5 -11       97.95       99.26      1.10 o
  -1  -5 -11      144.67      154.65      1.56 o
   0  -5 -11     1000.39     1005.62      9.07 o
   1  -5 -11      171.12      167.69      1.70 o
   2  -5 -11       30.68       27.80      0.72 o
   3  -5 -11       34.03       39.20      0.84 o
   4  -5 -11       28.39       33.14      0.84 o
   5  -5 -11        5.42        6.36      0.62 o
 -10  -4 -11        2.87        2.73      0.77 o
  -9  -4 -11        4.28        3.91      0.77 o
  -8  -4 -11       14.86       16.88      1.24 o
  -7  -4 -11       32.55       31.74      1.18 o
  -6  -4 -11      301.56      291.63      3.21 o
  -5  -4 -11      179.48      180.78      1.90 o
  -4  -4 -11        1.69        1.66      0.20 o
  -3  -4 -11        0.55        0.00      0.19 o
  -2  -4 -11       73.05       67.86      0.77 o
  -1  -4 -11       62.11       65.51      0.84 o
   0  -4 -11       14.86       18.36      0.55 o
   1  -4 -11      124.55      129.35      1.38 o
   2  -4 -11       28.72       29.26      0.57 o
   3  -4 -11        0.94        1.26      0.30 o
   4  -4 -11        7.35        6.66      0.47 o
   5  -4 -11       37.62       40.71      1.18 o
   6  -4 -11        3.48        2.47      0.87 o
 -10  -3 -11       12.42       12.37      0.97 o
  -9  -3 -11        8.45        9.56      0.87 o
  -8  -3 -11       14.53       13.17      1.16 o
  -7  -3 -11      129.68      125.30      2.41 o
  -6  -3 -11       51.00       50.18      0.91 o
  -5  -3 -11       52.11       47.32      0.67 o
  -4  -3 -11       86.55       86.12      0.78 o
  -3  -3 -11       11.81       10.48      0.27 o
  -2  -3 -11      151.51      136.87      2.24 o
  -1  -3 -11      159.79      158.19      1.53 o
   0  -3 -11       10.10       10.40      0.33 o
   1  -3 -11       35.71       32.95      0.63 o
   2  -3 -11      301.42      323.43      3.94 o
   3  -3 -11       63.84       61.59      0.96 o
   4  -3 -11       81.27       85.67      1.40 o
   5  -3 -11      163.84      158.33      2.77 o
   6  -3 -11        0.76        0.44      0.87 o
  -9  -2 -11       33.14       30.87      1.18 o
  -8  -2 -11       38.19       40.50      1.32 o
  -7  -2 -11       84.97       87.71      2.18 o
  -6  -2 -11       19.83       19.65      0.65 o
  -5  -2 -11       17.98       18.00      0.42 o
  -4  -2 -11       62.97       78.10      0.82 o
  -3  -2 -11       62.13       59.49      0.71 o
  -2  -2 -11       15.70       15.33      0.37 o
  -1  -2 -11      254.15      261.77      2.27 o
   0  -2 -11      217.81      262.99      2.63 o
   1  -2 -11       47.62       48.66      0.61 o
   2  -2 -11       29.94       27.58      0.49 o
   3  -2 -11       65.78       66.80      0.80 o
   4  -2 -11       24.15       25.45      0.65 o
   5  -2 -11       23.28       23.78      1.01 o
   6  -2 -11       69.80       65.25      2.33 o
   7  -2 -11        7.90        8.43      1.16 o
  -9  -1 -11       11.88       13.08      1.31 o
  -8  -1 -11        1.39        0.61      0.66 o
  -7  -1 -11       48.24       55.03      1.74 o
  -6  -1 -11       57.60       59.14      0.98 o
  -5  -1 -11        1.83        1.74      0.29 o
  -4  -1 -11       36.85       38.94      0.63 o
  -3  -1 -11        0.49        0.50      0.22 o
  -2  -1 -11      300.15      304.79      3.29 o
  -1  -1 -11     1103.98     1133.95      9.25 o
   0  -1 -11      290.08      342.26      2.98 o
   1  -1 -11       60.58       62.75      0.71 o
   2  -1 -11       27.99       27.71      0.49 o
   3  -1 -11       14.59       16.98      0.42 o
   4  -1 -11       12.66       12.58      0.40 o
   5  -1 -11       30.96       29.36      0.86 o
   6  -1 -11       25.15       25.59      2.40 o
   7  -1 -11        5.75        7.99      1.16 o
   8  -1 -11        0.39        0.29      1.02 o
  -9   0 -11       23.45       26.01      1.60 o
  -8   0 -11       11.23       13.81      1.16 o
  -7   0 -11       41.42       39.29      1.22 o
  -6   0 -11      118.20      115.86      1.62 o
  -5   0 -11       88.57       86.15      1.08 o
  -4   0 -11       40.13       41.37      0.80 o
  -3   0 -11       82.17       79.74      0.96 o
  -2   0 -11      128.71      122.49      1.19 o
  -1   0 -11      570.72      626.63      7.68 o
   0   0 -11      896.78      963.86      7.94 o
   1   0 -11      429.58      410.08      4.05 o
   2   0 -11      384.44      408.07      5.26 o
   3   0 -11       47.70       43.98      0.73 o
   4   0 -11      131.11      132.98      1.36 o
   5   0 -11       19.14       16.63      0.72 o
   6   0 -11       54.71       51.34      2.40 o
   7   0 -11       15.11       14.77      0.92 o
   8   0 -11        7.06        8.14      1.16 o
  -8   1 -11        6.92        6.10      0.87 o
  -7   1 -11       12.19       10.32      1.02 o
  -6   1 -11       12.95        9.86      0.50 o
  -5   1 -11      359.07      354.92      3.42 o
  -4   1 -11       15.41       17.30      0.48 o
  -3   1 -11       87.91       89.57      0.96 o
  -2   1 -11       87.38       84.38      0.91 o
  -1   1 -11      226.06      213.54      1.94 o
   0   1 -11      107.41      130.32      1.25 o
   1   1 -11      281.42      298.07      2.57 o
   2   1 -11      415.24      399.42      3.41 o
   3   1 -11      381.89      376.95      3.61 o
   4   1 -11      221.38      213.46      2.21 o
   5   1 -11      195.21      206.69      2.18 o
   6   1 -11        3.40        2.18      0.56 o
   7   1 -11        2.81        2.66      0.66 o
   8   1 -11        2.69        1.89      0.72 o
  -8   2 -11        3.16        3.20      0.87 o
  -7   2 -11        2.94        1.74      0.87 o
  -6   2 -11       19.03       17.35      0.76 o
  -5   2 -11        8.81        9.19      0.45 o
  -4   2 -11       43.92       45.90      0.95 o
  -3   2 -11      575.86      572.38      5.28 o
  -2   2 -11       84.96       81.92      0.97 o
  -1   2 -11       11.99       11.81      0.36 o
   0   2 -11      305.50      310.47      2.72 o
   1   2 -11      260.64      268.24      2.36 o
   2   2 -11       31.18       33.70      0.58 o
   3   2 -11        7.38        5.76      0.32 o
   4   2 -11      184.96      192.09      2.04 o
   5   2 -11      778.39      808.54      7.50 o
   6   2 -11        1.95        1.07      0.50 o
   7   2 -11        7.38        7.03      0.77 o
   8   2 -11        7.05        6.80      0.87 o
  -7   3 -11        0.43        1.60      0.87 o
  -6   3 -11        0.50        1.37      0.59 o
  -5   3 -11        9.33       10.40      1.31 o
  -4   3 -11        9.09        8.06      0.43 o
  -3   3 -11       18.71       18.39      0.53 o
  -2   3 -11      259.44      254.92      2.29 o
  -1   3 -11      147.45      161.30      1.87 o
   0   3 -11      136.46      157.34      1.54 o
   1   3 -11      110.58      112.46      1.23 o
   2   3 -11       67.61       65.27      0.87 o
   3   3 -11       46.53       48.41      0.73 o
   4   3 -11       56.33       62.39      0.92 o
   5   3 -11       52.29       48.99      0.99 o
   6   3 -11       25.84       26.20      0.92 o
   7   3 -11        2.48        2.88      0.72 o
   8   3 -11       18.69       20.62      1.18 o
  -7   4 -11        2.30        2.62      0.87 o
  -6   4 -11        2.34        3.58      1.24 o
  -5   4 -11       16.36       17.27      1.09 o
  -4   4 -11        1.88        3.35      0.65 o
  -3   4 -11       14.73       14.08      0.82 o
  -2   4 -11      126.94      125.89      1.40 o
  -1   4 -11      322.47      329.30      2.90 o
   0   4 -11      122.20      119.17      1.10 o
   1   4 -11        8.92        9.98      0.39 o
   2   4 -11        8.20        7.12      0.33 o
   3   4 -11        0.53        0.47      0.25 o
   4   4 -11       17.11       17.13      0.56 o
   5   4 -11      343.97      334.88      5.60 o
   6   4 -11       11.60       10.66      0.64 o
   7   4 -11        1.10        1.63      0.61 o
   8   4 -11       15.45       18.47      1.03 o
  -6   5 -11        0.84        1.25      0.66 o
  -5   5 -11        1.73        2.36      0.69 o
  -4   5 -11        5.31        5.27      0.66 o
  -3   5 -11       11.99       11.34      0.66 o
  -2   5 -11       34.52       31.71      0.97 o
  -1   5 -11       28.40       31.33      0.78 o
   0   5 -11      209.88      202.67      2.29 o
   1   5 -11       12.47       11.61      0.37 o
   2   5 -11       18.25       18.35      0.54 o
   3   5 -11       27.91       25.23      0.65 o
   4   5 -11      190.68      190.44      2.69 o
   5   5 -11       13.62       11.41      0.61 o
   6   5 -11        2.09        2.70      0.53 o
   7   5 -11        5.08        4.10      0.59 o
   8   5 -11        1.78        0.87      1.02 o
  -5   6 -11        2.56        1.85      0.55 o
  -4   6 -11        2.52        3.25      0.59 o
  -3   6 -11       26.65       29.26      0.97 o
  -2   6 -11       39.31       36.89      1.08 o
  -1   6 -11        3.24        3.09      0.45 o
   0   6 -11       38.23       35.23      0.97 o
   1   6 -11       94.17       84.84      1.69 o
   2   6 -11        7.86        6.86      0.56 o
   3   6 -11       36.58       30.10      0.97 o
   4   6 -11       70.12       76.49      1.69 o
   5   6 -11       97.77       98.63      2.00 o
   6   6 -11        3.78        3.05      0.66 o
   7   6 -11        2.19        3.22      0.94 o
   8   6 -11        9.90       10.13      0.91 o
  -4   7 -11        1.03        0.85      0.53 o
  -3   7 -11       40.90       41.36      1.18 o
  -2   7 -11        1.18        1.05      0.45 o
  -1   7 -11        8.12        9.83      0.66 o
   0   7 -11       14.24       13.43      0.87 o
   1   7 -11       57.40       55.58      1.28 o
   2   7 -11       87.16       91.56      1.80 o
   3   7 -11       88.28       89.40      1.80 o
   4   7 -11       57.75       62.66      1.53 o
   5   7 -11       11.92       10.90      0.87 o
   6   7 -11        5.00        4.24      0.66 o
   7   7 -11        4.00        4.79      0.77 o
   8   7 -11        0.87        0.95      0.77 o
  -2   8 -11        2.39        2.18      0.56 o
  -1   8 -11        1.55        2.74      0.56 o
   0   8 -11        5.41        6.45      1.02 o
   1   8 -11        0.51        0.53      0.58 o
   2   8 -11        0.08        0.36      0.51 o
   3   8 -11       69.67       72.89      1.59 o
   4   8 -11      203.28      206.32      4.07 o
   5   8 -11       12.54       10.26      0.82 o
   6   8 -11        1.57        0.78      0.66 o
   7   8 -11        5.05        5.55      0.80 o
   0   9 -11        6.74        6.17      0.56 o
   1   9 -11        9.05        7.58      0.59 o
   2   9 -11       10.72        9.53      1.31 o
   3   9 -11        1.78        1.76      0.56 o
   4   9 -11        1.68        1.58      0.66 o
   5   9 -11       51.16       53.59      1.49 o
   6   9 -11        7.48        9.23      1.09 o
  -7 -10 -10       52.58       63.18      1.57 o
  -6 -10 -10        4.00        5.50      0.57 o
  -5 -10 -10        2.83        2.75      0.40 o
  -4 -10 -10       11.80       15.16      0.59 o
  -3 -10 -10        1.34        0.87      0.29 o
  -2 -10 -10        0.88        1.02      0.58 o
  -1 -10 -10        1.78        2.03      0.58 o
  -8  -9 -10       10.43       11.92      1.16 o
  -7  -9 -10       13.18       15.35      0.81 o
  -6  -9 -10       94.04       99.95      1.73 o
  -5  -9 -10       24.92       31.68      0.82 o
  -4  -9 -10        2.44        2.11      0.34 o
  -3  -9 -10        7.13        7.41      0.40 o
  -2  -9 -10        4.94        5.43      0.34 o
  -1  -9 -10        2.79        3.77      0.30 o
   0  -9 -10        1.65        3.13      0.41 o
   1  -9 -10        1.09        1.16      0.58 o
  -9  -8 -10        4.41        4.07      1.16 o
  -8  -8 -10        3.57        4.65      1.02 o
  -7  -8 -10       13.09       13.39      2.11 o
  -6  -8 -10        6.11        7.15      0.47 o
  -5  -8 -10       59.61       61.17      1.03 o
  -4  -8 -10       28.03       27.30      0.66 o
  -3  -8 -10        1.55        1.89      0.32 o
  -2  -8 -10        5.61        7.02      0.36 o
  -1  -8 -10       25.47       22.38      0.59 o
   0  -8 -10       31.09       33.34      0.67 o
   1  -8 -10        0.85        1.19      0.30 o
   2  -8 -10       17.10       18.24      0.59 o
  -9  -7 -10        1.78        2.03      1.02 o
  -8  -7 -10       18.02       21.65      1.60 o
  -7  -7 -10        8.52        7.60      0.55 o
  -6  -7 -10       19.62       20.03      0.76 o
  -5  -7 -10      144.23      149.37      1.66 o
  -4  -7 -10        3.32        2.59      0.34 o
  -3  -7 -10       16.03       15.79      0.52 o
  -2  -7 -10        8.59        9.44      0.34 o
  -1  -7 -10       43.66       46.27      0.84 o
   0  -7 -10      108.98       98.09      1.43 o
   1  -7 -10        6.71        6.38      0.37 o
   2  -7 -10       16.59       19.21      0.61 o
   3  -7 -10        0.40        0.45      0.36 o
   4  -7 -10        1.13        1.60      0.73 o
 -10  -6 -10        1.15        2.52      0.70 o
  -9  -6 -10       26.25       24.30      1.18 o
  -8  -6 -10       28.99       29.96      1.67 o
  -7  -6 -10        1.09        0.98      0.47 o
  -6  -6 -10       44.49       40.51      1.17 o
  -5  -6 -10      202.18      195.93      2.08 o
  -4  -6 -10      125.18      123.23      1.26 o
  -3  -6 -10        3.51        4.14      0.24 o
  -2  -6 -10       24.77       26.72      0.55 o
  -1  -6 -10      218.72      218.31      2.10 o
   0  -6 -10       11.88       16.31      0.73 o
   1  -6 -10      428.44      430.23      5.12 o
   2  -6 -10        2.20        2.20      0.34 o
   3  -6 -10       27.68       30.27      0.76 o
   4  -6 -10        9.59        8.80      0.50 o
   5  -6 -10        1.49        1.60      0.87 o
 -10  -5 -10        0.73        0.02      0.70 o
  -9  -5 -10        1.16        0.37      0.66 o
  -8  -5 -10       59.52       59.36      1.49 o
  -7  -5 -10       92.32       88.22      2.13 o
  -6  -5 -10       56.20       53.93      0.84 o
  -5  -5 -10        7.38        5.29      0.34 o
  -4  -5 -10        0.56        0.00      0.20 o
  -3  -5 -10       35.83       33.68      0.50 o
  -2  -5 -10        1.62        1.92      0.20 o
  -1  -5 -10       18.09       17.25      0.40 o
   0  -5 -10      602.54      602.58      5.48 o
   1  -5 -10      138.80      138.67      1.43 o
   2  -5 -10      185.63      178.20      3.21 o
   3  -5 -10       75.75       79.55      1.36 o
   4  -5 -10        1.24        1.42      0.38 o
   5  -5 -10       30.02       33.25      1.08 o
 -10  -4 -10        7.50        6.40      0.94 o
  -9  -4 -10        3.22        4.64      0.77 o
  -8  -4 -10        0.17        0.00      0.56 o
  -7  -4 -10       15.33       16.51      0.72 o
  -6  -4 -10      134.54      132.02      1.67 o
  -5  -4 -10       10.19        9.28      0.38 o
  -4  -4 -10       32.87       28.49      0.46 o
  -3  -4 -10       90.22       97.04      1.14 o
  -2  -4 -10      168.04      153.67      1.40 o
  -1  -4 -10       66.24       67.67      0.75 o
   0  -4 -10       87.42       81.44      0.91 o
   1  -4 -10      286.27      281.44      2.68 o
   2  -4 -10      108.73      105.53      1.17 o
   3  -4 -10       94.22       97.69      1.25 o
   4  -4 -10       77.78       80.63      1.31 o
   5  -4 -10        6.40        5.78      0.66 o
   6  -4 -10       31.15       35.46      1.23 o
 -10  -3 -10        1.59        1.74      0.72 o
  -9  -3 -10        2.76        2.22      0.66 o
  -8  -3 -10       50.77       52.96      1.38 o
  -7  -3 -10       94.68       84.92      1.80 o
  -6  -3 -10      103.56      101.37      1.43 o
  -5  -3 -10      142.71      145.51      1.56 o
  -4  -3 -10       24.61       30.38      0.43 o
  -3  -3 -10        3.91        4.64      0.20 o
  -2  -3 -10       39.61       48.07      0.61 o
  -1  -3 -10      456.27      488.35      3.98 o
   0  -3 -10      128.23      132.60      1.29 o
   1  -3 -10      162.77      164.07      1.85 o
   2  -3 -10      179.85      177.53      2.02 o
   3  -3 -10       42.11       38.36      1.95 o
   4  -3 -10      105.45      108.27      1.59 o
   5  -3 -10        8.00        8.38      0.87 o
   6  -3 -10       50.27       49.89      1.38 o
   7  -3 -10        3.26        4.21      1.02 o
 -10  -2 -10        2.45        3.34      1.02 o
  -9  -2 -10        2.50        3.87      0.87 o
  -8  -2 -10       37.04       38.66      1.23 o
  -7  -2 -10        3.45        2.13      0.56 o
  -6  -2 -10      151.11      152.28      1.83 o
  -5  -2 -10       57.87       52.55      0.76 o
  -4  -2 -10      439.46      481.85      4.02 o
  -3  -2 -10      183.60      205.41      1.84 o
  -2  -2 -10       10.76       13.28      0.36 o
  -1  -2 -10      532.03      522.71      4.77 o
   0  -2 -10      810.63      827.31      7.41 o
   1  -2 -10      236.40      220.53      2.14 o
   2  -2 -10       96.76       92.61      1.16 o
   3  -2 -10       24.16       22.89      0.49 o
   4  -2 -10       45.45       42.25      0.67 o
   5  -2 -10       37.90       37.31      0.89 o
   6  -2 -10       22.74       22.24      1.03 o
   7  -2 -10       74.80       81.67      2.76 o
  -9  -1 -10        6.51        4.51      1.02 o
  -8  -1 -10        0.74        0.36      0.59 o
  -7  -1 -10      117.74      115.47      2.21 o
  -6  -1 -10       42.26       44.66      0.85 o
  -5  -1 -10        3.10        3.39      0.28 o
  -4  -1 -10       48.03       49.65      0.73 o
  -3  -1 -10        5.72        7.08      0.27 o
  -2  -1 -10      922.99     1000.83      8.23 o
  -1  -1 -10     1608.85     1693.94     17.27 o
   0  -1 -10      246.36      246.40      2.15 o
   1  -1 -10     1314.41     1352.87     11.09 o
   2  -1 -10       14.80       15.19      0.38 o
   3  -1 -10       75.32       77.45      0.87 o
   4  -1 -10       31.48       31.11      0.55 o
   5  -1 -10        0.52        0.10      0.40 o
   6  -1 -10       30.25       29.12      0.86 o
   7  -1 -10        3.04        4.21      0.66 o
   8  -1 -10       26.63       25.87      1.74 o
  -9   0 -10        0.01        0.00      0.87 o
  -8   0 -10       24.55       28.63      1.45 o
  -7   0 -10       14.32       11.52      0.77 o
  -6   0 -10       21.37       20.32      0.49 o
  -5   0 -10      157.22      170.86      1.79 o
  -4   0 -10      198.05      191.47      1.82 o
  -3   0 -10       57.11       55.68      0.74 o
  -2   0 -10       20.85       15.62      0.38 o
  -1   0 -10      372.13      395.79      3.35 o
   0   0 -10      764.08      853.85      7.07 o
   1   0 -10      714.07      690.51      5.72 o
   2   0 -10       31.44       29.00      0.69 o
   3   0 -10       25.22       24.35      0.55 o
   4   0 -10        3.29        3.88      0.26 o
   5   0 -10      286.91      292.17      2.91 o
   6   0 -10       53.08       53.23      1.12 o
   7   0 -10       64.48       64.99      1.64 o
   8   0 -10        3.17        4.15      0.72 o
  -9   1 -10       20.50       21.65      1.60 o
  -8   1 -10        1.52        2.03      0.87 o
  -7   1 -10       35.90       32.99      1.45 o
  -6   1 -10        5.29        4.79      0.43 o
  -5   1 -10       14.55       16.77      0.65 o
  -4   1 -10      131.60      131.10      1.32 o
  -3   1 -10       61.82       66.66      0.78 o
  -2   1 -10       70.69       65.41      0.68 o
  -1   1 -10      574.01      594.85      4.27 o
   0   1 -10      294.41      353.40      2.63 o
   1   1 -10     2908.31     3096.33     25.71 o
   2   1 -10      340.64      354.94      3.05 o
   3   1 -10      108.68      101.41      1.43 o
   4   1 -10      133.64      141.09      1.55 o
   5   1 -10      226.27      226.37      2.72 o
   6   1 -10       12.16       13.77      1.16 o
   7   1 -10        3.42        2.78      0.66 o
   8   1 -10        0.55        0.80      0.72 o
  -8   2 -10        3.37        4.80      0.87 o
  -7   2 -10        9.14        8.86      0.87 o
  -6   2 -10        8.94        6.14      0.69 o
  -5   2 -10        1.39        1.08      0.35 o
  -4   2 -10       35.83       39.17      0.76 o
  -3   2 -10       25.93       25.09      0.49 o
  -2   2 -10      115.89      115.01      1.11 o
  -1   2 -10       65.30       61.94      0.69 o
   0   2 -10       13.84       12.60      0.30 o
   1   2 -10      362.68      377.48      3.00 o
   2   2 -10      194.82      192.97      1.92 o
   3   2 -10       47.58       51.64      0.74 o
   4   2 -10      176.09      188.99      1.96 o
   5   2 -10      317.85      317.23      3.13 o
   6   2 -10        0.25        0.00      0.47 o
   7   2 -10        8.37        7.43      0.77 o
   8   2 -10        1.73        2.86      0.72 o
   9   2 -10        3.32        3.21      0.82 o
  -8   3 -10       10.47       12.06      1.16 o
  -7   3 -10        2.18        2.47      0.87 o
  -6   3 -10        3.81        4.09      0.49 o
  -5   3 -10       19.68       21.81      0.94 o
  -4   3 -10        9.39        7.62      0.38 o
  -3   3 -10      112.79      103.21      1.09 o
  -2   3 -10        4.34        5.63      0.24 o
  -1   3 -10       74.52       82.31      0.80 o
   0   3 -10       27.66       25.28      0.40 o
   1   3 -10      142.76      145.44      1.34 o
   2   3 -10       50.71       63.60      0.82 o
   3   3 -10       84.41       91.55      1.06 o
   4   3 -10       45.95       46.68      0.73 o
   5   3 -10      628.59      634.21      5.96 o
   6   3 -10       15.09       15.85      0.78 o
   7   3 -10       43.84       47.11      1.17 o
   8   3 -10       35.64       35.57      1.32 o
   9   3 -10        2.14        2.64      0.77 o
  -7   4 -10        0.47        0.00      0.87 o
  -6   4 -10       21.31       22.61      1.60 o
  -5   4 -10       42.10       41.01      1.00 o
  -4   4 -10       16.61       18.12      1.31 o
  -3   4 -10       17.27       15.90      0.63 o
  -2   4 -10       88.25       86.64      1.04 o
  -1   4 -10       46.23       42.53      0.59 o
   0   4 -10      275.40      269.72      2.20 o
   1   4 -10       24.96       23.09      0.40 o
   2   4 -10       75.84       80.49      0.88 o
   3   4 -10       13.69       15.36      0.48 o
   4   4 -10      208.79      215.95      2.18 o
   5   4 -10      301.67      325.39      3.54 o
   6   4 -10       17.92       15.66      0.72 o
   7   4 -10       27.76       29.49      1.09 o
   8   4 -10        8.88        9.90      0.87 o
   9   4 -10        0.38        0.00      0.87 o
  -6   5 -10       30.73       33.61      1.18 o
  -5   5 -10        4.56        3.35      0.55 o
  -4   5 -10       55.03       52.66      1.74 o
  -3   5 -10       20.88       19.10      1.16 o
  -2   5 -10       26.83       24.52      0.87 o
  -1   5 -10       84.20       82.20      1.00 o
   0   5 -10       20.76       21.13      0.44 o
   1   5 -10      147.54      134.92      1.31 o
   2   5 -10        4.98        4.72      0.25 o
   3   5 -10       43.62       37.75      0.76 o
   4   5 -10        2.59        2.14      0.35 o
   5   5 -10        7.61        8.44      0.55 o
   6   5 -10        4.04        3.36      0.53 o
   7   5 -10       66.34       64.65      1.40 o
   8   5 -10        1.31        0.85      0.62 o
   9   5 -10        3.27        3.49      1.16 o
  -5   6 -10        9.62        8.49      0.62 o
  -4   6 -10        4.50        4.52      0.87 o
  -3   6 -10        7.10        6.28      0.56 o
  -2   6 -10       54.47       54.50      1.28 o
  -1   6 -10       11.92       11.26      0.62 o
   0   6 -10       15.42       17.31      0.77 o
   1   6 -10        0.61        1.05      0.36 o
   2   6 -10       14.60       14.06      0.61 o
   3   6 -10       35.17       36.94      0.86 o
   4   6 -10      336.03      334.93      4.25 o
   5   6 -10       41.76       39.28      0.98 o
   6   6 -10       15.73       12.38      0.80 o
   7   6 -10        0.96        1.14      0.66 o
   8   6 -10        3.27        4.35      0.77 o
  -4   7 -10        7.20        8.91      0.63 o
  -3   7 -10        0.70        0.79      0.56 o
  -2   7 -10        6.54        5.29      0.56 o
  -1   7 -10      157.68      163.20      3.42 o
   0   7 -10       44.16       45.14      1.18 o
   1   7 -10       68.84       77.57      2.91 o
   2   7 -10       43.17       47.48      1.18 o
   3   7 -10       22.94       19.33      0.91 o
   4   7 -10      115.72      111.08      2.10 o
   5   7 -10       34.74       28.82      1.45 o
   6   7 -10        9.88        7.40      1.02 o
   7   7 -10        2.21        1.55      0.66 o
   8   7 -10        1.19        0.29      0.70 o
  -3   8 -10        9.85        7.21      0.59 o
  -2   8 -10        0.42        0.06      0.45 o
  -1   8 -10        7.03        7.45      0.56 o
   0   8 -10       79.31       73.31      3.20 o
   1   8 -10        8.04        8.41      0.65 o
   2   8 -10       44.20       41.48      1.12 o
   3   8 -10       17.60       19.47      0.91 o
   4   8 -10       72.50       74.20      1.69 o
   5   8 -10        6.20        3.41      0.66 o
   6   8 -10        0.13        0.00      0.56 o
   7   8 -10        1.82        2.76      0.70 o
  -1   9 -10        1.32        1.34      0.48 o
   0   9 -10        2.47        3.00      0.51 o
   1   9 -10        3.06        3.66      0.56 o
   2   9 -10        1.73        2.17      0.56 o
   3   9 -10        0.41        0.00      0.56 o
   4   9 -10       21.93       23.42      1.01 o
   5   9 -10        7.31        8.11      1.02 o
   6   9 -10       17.34       16.08      0.92 o
   2  10 -10        2.21        2.62      0.87 o
   3  10 -10        0.10        0.34      0.56 o
   4  10 -10        1.85        1.74      1.02 o
  -7 -10  -9       10.09       11.49      0.89 o
  -6 -10  -9        4.22        3.90      0.57 o
  -5 -10  -9        3.91        3.52      0.40 o
  -4 -10  -9        3.85        3.83      0.37 o
  -3 -10  -9        0.97        0.98      0.29 o
  -2 -10  -9        0.62        0.29      0.31 o
  -1 -10  -9        0.67        0.87      0.44 o
  -8  -9  -9        2.66        2.33      1.02 o
  -7  -9  -9       21.87       23.17      0.92 o
  -6  -9  -9       26.89       27.10      0.78 o
  -5  -9  -9       17.19       18.94      0.79 o
  -4  -9  -9        9.67        8.64      0.40 o
  -3  -9  -9        4.36        3.82      0.33 o
  -2  -9  -9        8.46        9.61      0.44 o
  -1  -9  -9        7.33        7.61      0.73 o
   0  -9  -9        4.68        7.48      0.41 o
   1  -9  -9       20.27       24.70      1.02 o
  -9  -8  -9        0.55        0.00      0.87 o
  -8  -8  -9       20.45       18.89      1.45 o
  -7  -8  -9        3.23        2.76      0.62 o
  -6  -8  -9       20.77       19.60      0.67 o
  -5  -8  -9       84.06       86.38      1.24 o
  -4  -8  -9       21.15       20.62      0.58 o
  -3  -8  -9       22.66       21.11      0.56 o
  -2  -8  -9        2.00        0.93      0.31 o
  -1  -8  -9       43.88       43.66      0.76 o
   0  -8  -9        2.91        2.77      0.25 o
   1  -8  -9        1.43        1.46      0.34 o
   2  -8  -9       21.09       22.07      0.59 o
   3  -8  -9        1.19        0.07      0.41 o
 -10  -7  -9        3.58        3.05      1.16 o
  -9  -7  -9        2.33        1.16      1.02 o
  -8  -7  -9        1.42        1.89      0.62 o
  -7  -7  -9       76.14       80.67      1.64 o
  -6  -7  -9        8.93        9.15      0.55 o
  -5  -7  -9        7.21        8.36      0.47 o
  -4  -7  -9       60.72       53.17      0.78 o
  -3  -7  -9       50.75       49.66      0.72 o
  -2  -7  -9       12.71       10.78      0.38 o
  -1  -7  -9      117.66      114.67      1.32 o
   0  -7  -9       82.17       79.73      1.17 o
   1  -7  -9       30.05       31.00      0.67 o
   2  -7  -9       22.29       25.75      0.93 o
   3  -7  -9        0.50        0.39      0.34 o
   4  -7  -9        1.36        0.89      0.38 o
 -10  -6  -9        1.07        1.35      0.77 o
  -9  -6  -9        6.81        6.19      1.16 o
  -8  -6  -9        5.64        7.46      1.38 o
  -7  -6  -9       10.90       11.26      0.59 o
  -6  -6  -9       51.62       57.03      1.08 o
  -5  -6  -9      130.79      131.45      1.72 o
  -4  -6  -9      145.76      134.33      1.34 o
  -3  -6  -9      123.77      120.02      1.19 o
  -2  -6  -9      190.75      194.91      1.79 o
  -1  -6  -9      345.78      350.35      3.25 o
   0  -6  -9        8.38        7.79      0.33 o
   1  -6  -9      184.47      190.39      2.11 o
   2  -6  -9        2.63        2.65      0.44 o
   3  -6  -9       10.28        8.59      0.59 o
   4  -6  -9        2.95        2.21      0.38 o
   5  -6  -9        5.76        6.28      0.62 o
 -10  -5  -9        0.21        0.00      0.77 o
  -9  -5  -9       10.48       11.42      0.87 o
  -8  -5  -9       27.68       27.56      1.60 o
  -7  -5  -9       29.82       25.70      0.78 o
  -6  -5  -9      356.47      372.00      5.89 o
  -5  -5  -9       64.80       66.04      0.87 o
  -4  -5  -9        3.25        2.16      0.32 o
  -3  -5  -9       14.85       14.78      0.36 o
  -2  -5  -9       57.07       62.61      0.68 o
  -1  -5  -9       41.86       44.69      0.58 o
   0  -5  -9      158.53      163.67      1.62 o
   1  -5  -9     1043.69     1051.55      9.40 o
   2  -5  -9       11.14        9.43      0.52 o
   3  -5  -9       44.57       42.76      1.17 o
   4  -5  -9        1.82        2.56      0.36 o
   5  -5  -9        0.15        0.00      0.51 o
   6  -5  -9        9.37        9.01      0.72 o
 -10  -4  -9        2.42        3.09      1.67 o
  -9  -4  -9        9.66        9.29      1.38 o
  -8  -4  -9       56.48       57.12      1.49 o
  -7  -4  -9      226.16      223.24      3.02 o
  -6  -4  -9       46.63       49.98      0.80 o
  -5  -4  -9       14.45       11.73      0.55 o
  -4  -4  -9       51.99       51.91      0.73 o
  -3  -4  -9      199.80      206.20      1.80 o
  -2  -4  -9      217.46      226.08      2.52 o
  -1  -4  -9      533.81      611.42      5.77 o
   0  -4  -9       11.23       11.54      0.33 o
   1  -4  -9       61.50       67.39      0.78 o
   2  -4  -9      150.24      152.09      1.56 o
   3  -4  -9        4.79        3.68      0.27 o
   4  -4  -9       36.06       33.74      0.81 o
   5  -4  -9        0.70        0.39      0.53 o
   6  -4  -9       27.96       32.64      3.49 o
 -10  -3  -9        9.77       11.03      0.91 o
  -9  -3  -9       10.44        9.61      0.77 o
  -8  -3  -9      139.82      136.89      2.57 o
  -7  -3  -9       21.38       19.32      0.75 o
  -6  -3  -9       22.96       22.32      0.61 o
  -5  -3  -9       30.59       29.06      0.57 o
  -4  -3  -9       28.69       23.74      0.61 o
  -3  -3  -9      300.22      329.54      2.72 o
  -2  -3  -9      104.15      100.59      0.91 o
  -1  -3  -9      114.41      131.14      1.24 o
   0  -3  -9      112.42      110.78      1.89 o
   1  -3  -9       82.37       86.79      1.16 o
   2  -3  -9        1.01        0.69      0.24 o
   3  -3  -9        3.28        3.25      0.29 o
   4  -3  -9       31.22       26.46      0.79 o
   5  -3  -9       22.64       22.73      0.76 o
   6  -3  -9       53.95       53.90      2.62 o
   7  -3  -9        7.92       10.90      1.16 o
 -10  -2  -9        3.78        4.36      1.16 o
  -9  -2  -9       25.57       30.31      2.76 o
  -8  -2  -9        6.11        6.16      0.70 o
  -7  -2  -9       47.07       51.76      1.32 o
  -6  -2  -9       57.77       52.08      1.20 o
  -5  -2  -9       50.19       46.78      0.79 o
  -4  -2  -9      103.47      112.76      1.06 o
  -3  -2  -9       83.32       84.26      0.89 o
  -2  -2  -9       22.43       17.09      0.41 o
  -1  -2  -9      322.57      324.94      3.67 o
   0  -2  -9      981.01     1028.13      8.38 o
   1  -2  -9      254.43      272.36      2.33 o
   2  -2  -9       86.73       88.84      0.92 o
   3  -2  -9      103.02      102.00      1.29 o
   4  -2  -9       19.41       21.63      0.50 o
   5  -2  -9        0.18        0.00      0.23 o
   6  -2  -9       99.91       98.42      1.87 o
   7  -2  -9       23.74       23.11      1.60 o
 -10  -1  -9        3.61        4.51      1.16 o
  -9  -1  -9        4.74        5.09      1.02 o
  -8  -1  -9       23.24       21.57      1.16 o
  -7  -1  -9        3.76        3.54      0.62 o
  -6  -1  -9       39.23       39.86      1.07 o
  -5  -1  -9       37.55       34.37      0.60 o
  -4  -1  -9       52.61       53.75      0.67 o
  -3  -1  -9        2.14        1.95      0.20 o
  -2  -1  -9      905.14      944.72     13.99 o
  -1  -1  -9      134.87      147.07      1.36 o
   0  -1  -9      978.52     1003.98      9.01 o
   1  -1  -9      891.23      947.02      8.55 o
   2  -1  -9      231.54      249.87      2.40 o
   3  -1  -9       36.22       32.92      0.50 o
   4  -1  -9       97.92       91.49      1.00 o
   5  -1  -9       16.15       15.01      0.51 o
   6  -1  -9       29.01       26.60      0.83 o
   7  -1  -9       63.78       68.62      1.64 o
   8  -1  -9        7.81        9.30      1.16 o
  -9   0  -9        3.93        5.38      1.02 o
  -8   0  -9        4.76        5.12      0.72 o
  -7   0  -9      137.83      142.59      2.62 o
  -6   0  -9       12.15        8.51      0.36 o
  -5   0  -9       77.73       74.42      0.96 o
  -4   0  -9       49.80       50.09      0.83 o
  -3   0  -9      542.21      584.58      4.34 o
  -2   0  -9       33.26       31.55      0.41 o
  -1   0  -9       31.23       28.71      0.38 o
   0   0  -9       76.36       89.37      0.82 o
   1   0  -9     1508.10     1678.20     13.70 o
   2   0  -9       69.37       68.33      0.77 o
   3   0  -9        2.97        2.11      0.21 o
   4   0  -9       87.55       84.85      0.95 o
   5   0  -9       30.92       29.95      0.59 o
   6   0  -9       11.47       11.80      0.61 o
   7   0  -9       79.21       80.00      1.80 o
   8   0  -9       63.11       73.57      1.80 o
  -9   1  -9       11.91       12.93      1.16 o
  -8   1  -9        6.43        6.10      1.02 o
  -7   1  -9       40.58       42.68      1.28 o
  -6   1  -9       51.20       45.39      0.85 o
  -5   1  -9        2.77        2.11      0.30 o
  -4   1  -9       14.63       12.20      0.37 o
  -3   1  -9      177.61      195.12      1.96 o
  -2   1  -9        2.21        1.82      0.16 o
  -1   1  -9       94.43      108.63      0.90 o
   0   1  -9       48.71       44.63      0.48 o
   1   1  -9     1139.00     1222.64      8.69 o
   2   1  -9      388.35      383.92      3.26 o
   3   1  -9      247.11      238.74      2.15 o
   4   1  -9      100.42       88.02      0.97 o
   5   1  -9      252.61      247.43      2.50 o
   6   1  -9       77.86       81.38      1.27 o
   7   1  -9        5.59        4.62      0.66 o
   8   1  -9       12.33       13.38      1.45 o
   9   1  -9        1.31        0.65      0.80 o
  -8   2  -9        3.87        7.85      1.02 o
  -7   2  -9        5.20        4.21      0.87 o
  -6   2  -9       21.34       18.91      0.78 o
  -5   2  -9       39.69       43.18      0.90 o
  -4   2  -9       25.55       24.19      0.55 o
  -3   2  -9        3.57        3.03      0.21 o
  -2   2  -9      287.68      276.05      2.22 o
  -1   2  -9       80.53       69.99      0.77 o
   0   2  -9       30.96       32.88      0.42 o
   1   2  -9      349.98      387.38      2.86 o
   2   2  -9      843.45      799.63      6.14 o
   3   2  -9      479.61      488.28      4.59 o
   4   2  -9       41.82       38.68      0.74 o
   5   2  -9      134.22      138.43      1.55 o
   6   2  -9      290.06      290.16      3.25 o
   7   2  -9       64.80       64.10      1.59 o
   8   2  -9        9.05        8.32      1.31 o
   9   2  -9        9.07       10.95      0.92 o
  -8   3  -9       19.80       23.25      1.45 o
  -7   3  -9       19.44       23.40      1.45 o
  -6   3  -9       35.14       32.50      0.94 o
  -5   3  -9       25.65       25.34      0.81 o
  -4   3  -9       85.53       83.22      1.08 o
  -3   3  -9       41.66       45.03      0.63 o
  -2   3  -9      220.82      234.45      1.90 o
  -1   3  -9        6.13        3.37      0.32 o
   0   3  -9      224.64      219.46      1.79 o
   1   3  -9       55.22       58.41      0.62 o
   2   3  -9      100.78      115.47      1.13 o
   3   3  -9      170.18      180.54      1.68 o
   4   3  -9      120.32      113.45      1.27 o
   5   3  -9       85.45       84.39      1.09 o
   6   3  -9       32.82       26.28      0.92 o
   7   3  -9       12.21        9.72      0.64 o
   8   3  -9       17.67       14.02      0.92 o
   9   3  -9        6.48        7.05      0.87 o
  -7   4  -9       11.93       12.64      1.16 o
  -6   4  -9       13.19       14.73      1.11 o
  -5   4  -9       28.22       24.72      0.96 o
  -4   4  -9       46.01       44.95      1.18 o
  -3   4  -9       15.19       13.22      0.43 o
  -2   4  -9       25.15       26.53      0.51 o
  -1   4  -9       50.03       47.61      0.59 o
   0   4  -9       91.80       96.10      0.83 o
   1   4  -9       19.89       20.73      0.36 o
   2   4  -9       40.01       39.71      0.51 o
   3   4  -9      113.54      115.58      1.26 o
   4   4  -9       34.59       37.38      0.66 o
   5   4  -9      116.15      117.53      1.38 o
   6   4  -9       14.68       12.05      0.79 o
   7   4  -9       97.50      101.14      1.73 o
   8   4  -9       21.20       21.08      1.13 o
   9   4  -9        2.85        3.26      0.77 o
  -6   5  -9       10.26       14.97      0.92 o
  -5   5  -9        0.44        1.02      0.48 o
  -4   5  -9       14.79       13.26      0.77 o
  -3   5  -9        1.98        0.00      0.45 o
  -2   5  -9        7.54        6.25      0.34 o
  -1   5  -9       78.93       78.56      0.97 o
   0   5  -9      219.73      214.91      1.95 o
   1   5  -9        9.48       12.09      0.38 o
   2   5  -9      133.47      143.78      1.37 o
   3   5  -9       27.40       22.53      0.46 o
   4   5  -9       16.16       21.06      0.70 o
   5   5  -9      521.54      528.13      5.63 o
   6   5  -9        7.72        8.00      0.58 o
   7   5  -9       17.51       19.10      0.89 o
   8   5  -9       35.67       37.01      1.14 o
   9   5  -9       17.47       22.96      1.74 o
  -5   6  -9        3.62        5.37      0.58 o
  -4   6  -9        5.06        5.63      0.54 o
  -3   6  -9       21.15       19.17      0.80 o
  -2   6  -9       68.91       68.45      1.44 o
  -1   6  -9       66.87       63.58      1.08 o
   0   6  -9       96.05       94.81      1.22 o
   1   6  -9       25.89       24.11      0.49 o
   2   6  -9       21.60       21.24      0.49 o
   3   6  -9       15.82       14.11      0.52 o
   4   6  -9        4.19        4.91      0.44 o
   5   6  -9       87.22       85.76      1.64 o
   6   6  -9        0.06        0.00      0.44 o
   7   6  -9       12.63       11.03      0.80 o
   8   6  -9        3.12        5.83      0.87 o
   9   6  -9        2.96        3.92      1.02 o
  -4   7  -9        6.38        6.93      0.54 o
  -3   7  -9       10.60       11.42      0.72 o
  -2   7  -9       21.04       19.57      0.77 o
  -1   7  -9        9.13        9.97      0.56 o
   0   7  -9      186.53      191.66      3.12 o
   1   7  -9       93.53       92.14      1.89 o
   2   7  -9        0.94        1.08      0.58 o
   3   7  -9        8.26        9.18      0.62 o
   4   7  -9        9.36        8.41      0.66 o
   5   7  -9        5.20        3.05      0.66 o
   6   7  -9       15.72       16.45      0.97 o
   7   7  -9       31.20       29.58      1.22 o
   8   7  -9        0.12        1.02      0.66 o
  -3   8  -9        0.98        0.55      0.58 o
  -2   8  -9        3.24        4.03      0.48 o
  -1   8  -9       21.67       19.45      0.77 o
   0   8  -9        1.16        1.95      0.45 o
   1   8  -9      181.36      196.96      7.19 o
   2   8  -9       78.40       80.24      1.89 o
   3   8  -9       98.45      105.92      2.00 o
   4   8  -9        6.49        5.43      0.66 o
   5   8  -9        1.13        0.00      0.56 o
   6   8  -9        7.02        5.96      0.66 o
   7   8  -9       10.42       10.33      1.89 o
   8   8  -9        4.63        4.32      0.77 o
  -1   9  -9        3.55        3.62      0.80 o
   0   9  -9       33.93       33.77      0.97 o
   1   9  -9        3.00        3.48      0.80 o
   2   9  -9       35.68       33.17      1.67 o
   3   9  -9       23.97       26.25      1.45 o
   4   9  -9       76.62       78.16      2.76 o
   5   9  -9       21.24       24.48      1.08 o
   6   9  -9        7.74        8.02      0.77 o
   7   9  -9        2.81        2.94      0.70 o
   1  10  -9        0.24        0.73      0.73 o
   2  10  -9        5.47        5.32      0.56 o
   3  10  -9        7.39        7.83      0.66 o
   4  10  -9        2.74        4.06      0.62 o
   5  10  -9       53.35       58.16      1.53 o
  -4 -11  -8        2.87        3.92      0.73 o
  -7 -10  -8       22.58       31.16      1.02 o
  -6 -10  -8        2.96        2.63      0.38 o
  -5 -10  -8        8.88        8.86      0.48 o
  -4 -10  -8        0.32        0.00      0.33 o
  -3 -10  -8       13.93       15.80      0.71 o
  -2 -10  -8        0.11        0.00      0.31 o
  -1 -10  -8        0.19        0.00      0.44 o
  -8  -9  -8        2.18        1.31      0.87 o
  -7  -9  -8        3.68        2.95      0.56 o
  -6  -9  -8       17.56       18.44      0.70 o
  -5  -9  -8        9.29        8.49      0.48 o
  -4  -9  -8       68.20       65.58      1.03 o
  -3  -9  -8       16.57       15.45      0.67 o
  -2  -9  -8       10.44       10.96      0.49 o
  -1  -9  -8       27.11       29.81      0.73 o
   0  -9  -8       13.37       15.26      0.51 o
   1  -9  -8        1.17        1.76      0.31 o
  -9  -8  -8       19.20       22.23      1.60 o
  -8  -8  -8        0.97        0.44      0.87 o
  -7  -8  -8        5.51        4.47      1.38 o
  -6  -8  -8       35.38       36.45      0.84 o
  -5  -8  -8       85.92       90.85      1.30 o
  -4  -8  -8       38.27       39.14      0.76 o
  -3  -8  -8      188.92      171.30      2.02 o
  -2  -8  -8        0.73        0.40      0.36 o
  -1  -8  -8       33.22       36.04      0.67 o
   0  -8  -8       10.72       11.71      0.51 o
   1  -8  -8       18.77       20.87      0.65 o
   2  -8  -8       16.34       19.22      0.61 o
   3  -8  -8        1.31        1.16      0.41 o
 -10  -7  -8        1.76        1.74      1.16 o
  -9  -7  -8        4.38        4.36      1.16 o
  -8  -7  -8       14.86       13.22      0.82 o
  -7  -7  -8       12.41       10.95      0.59 o
  -6  -7  -8        5.67        3.92      0.44 o
  -5  -7  -8       14.18       14.78      0.55 o
  -4  -7  -8       35.63       37.78      0.56 o
  -3  -7  -8       46.29       42.89      0.56 o
  -2  -7  -8       12.59       12.16      0.38 o
  -1  -7  -8      143.37      144.20      1.43 o
   0  -7  -8       93.16       90.88      1.43 o
   1  -7  -8       89.27       89.44      1.26 o
   2  -7  -8       28.10       31.00      0.70 o
   3  -7  -8        6.92        6.36      0.42 o
   4  -7  -8       19.54       22.75      0.84 o
 -10  -6  -8        0.32        0.00      0.66 o
  -9  -6  -8        0.93        0.88      0.66 o
  -8  -6  -8       26.62       30.44      2.18 o
  -7  -6  -8       78.00       72.65      2.63 o
  -6  -6  -8      178.47      176.48      2.43 o
  -5  -6  -8       15.88       12.83      1.00 o
  -4  -6  -8       67.58       71.85      0.84 o
  -3  -6  -8       23.96       22.21      0.41 o
  -2  -6  -8       33.80       40.64      0.49 o
  -1  -6  -8       73.44       72.29      0.78 o
   0  -6  -8      113.59      119.99      1.32 o
   1  -6  -8       74.48       75.25      0.94 o
   2  -6  -8      239.76      240.74      3.02 o
   3  -6  -8       21.15       22.59      0.64 o
   4  -6  -8        8.95        9.01      0.50 o
   5  -6  -8        8.93       11.27      0.72 o
 -10  -5  -8        4.99        2.28      0.77 o
  -9  -5  -8        1.13        0.40      0.66 o
  -8  -5  -8       11.83        9.74      0.72 o
  -7  -5  -8       59.01       68.99      0.97 o
  -6  -5  -8        0.14        0.00      0.33 o
  -5  -5  -8       30.91       28.40      0.57 o
  -4  -5  -8       18.35       17.94      0.50 o
  -3  -5  -8       42.56       46.54      0.59 o
  -2  -5  -8      163.07      167.64      1.47 o
  -1  -5  -8      113.64      107.67      1.05 o
   0  -5  -8       13.94       13.78      0.34 o
   1  -5  -8      326.73      329.76      3.07 o
   2  -5  -8       93.50       82.25      0.96 o
   3  -5  -8       18.14       20.11      0.61 o
   4  -5  -8        7.89        8.53      0.44 o
   5  -5  -8        1.10        0.58      0.42 o
   6  -5  -8        1.60        3.49      0.62 o
 -10  -4  -8        1.74        1.60      0.70 o
  -9  -4  -8       47.49       48.41      1.53 o
  -8  -4  -8       44.09       47.06      1.67 o
  -7  -4  -8       44.89       45.71      0.73 o
  -6  -4  -8      160.14      167.04      2.24 o
  -5  -4  -8       12.22       11.31      0.37 o
  -4  -4  -8        6.21        4.63      0.44 o
  -3  -4  -8       24.32       25.53      0.40 o
  -2  -4  -8       32.05       34.08      0.49 o
  -1  -4  -8       56.51       51.76      0.78 o
   0  -4  -8      349.48      381.28      3.30 o
   1  -4  -8       82.44       78.88      0.86 o
   2  -4  -8       27.57       29.36      0.62 o
   3  -4  -8        2.25        1.02      0.26 o
   4  -4  -8       59.26       60.42      1.09 o
   5  -4  -8        9.21        7.51      0.50 o
   6  -4  -8       19.32       22.10      1.03 o
   7  -4  -8       15.85       18.31      1.45 o
 -10  -3  -8       29.15       33.83      1.34 o
  -9  -3  -8        0.74        0.87      0.62 o
  -8  -3  -8        2.12        3.16      0.53 o
  -7  -3  -8      130.93      139.02      1.57 o
  -6  -3  -8       14.18       15.05      0.56 o
  -5  -3  -8      174.60      173.08      1.74 o
  -4  -3  -8       81.79       72.12      0.87 o
  -3  -3  -8      208.91      239.08      2.65 o
  -2  -3  -8     1837.37     1854.73     13.77 o
  -1  -3  -8        7.28        8.33      0.26 o
   0  -3  -8        8.86        9.01      0.36 o
   1  -3  -8      321.90      374.40      3.25 o
   2  -3  -8      132.20      129.43      2.03 o
   3  -3  -8       12.17       12.15      0.41 o
   4  -3  -8       12.92       12.88      0.45 o
   5  -3  -8       38.88       39.43      0.89 o
   6  -3  -8       16.98       14.64      1.31 o
   7  -3  -8      165.06      176.28      4.51 o
 -10  -2  -8       11.52       14.53      1.31 o
  -9  -2  -8       13.98       15.75      0.81 o
  -8  -2  -8       17.24       17.00      0.92 o
  -7  -2  -8      135.42      137.38      1.56 o
  -6  -2  -8        7.60        9.02      0.53 o
  -5  -2  -8      242.09      250.53      2.43 o
  -4  -2  -8      290.35      332.61      2.70 o
  -3  -2  -8       32.62       37.20      0.44 o
  -2  -2  -8      258.19      248.52      1.91 o
  -1  -2  -8      603.36      591.97      4.57 o
   0  -2  -8      233.65      234.32      1.77 o
   1  -2  -8      270.63      330.87      3.07 o
   2  -2  -8        8.82        5.64      0.21 o
   3  -2  -8        2.54        3.24      0.21 o
   4  -2  -8        0.92        0.69      0.23 o
   5  -2  -8        3.07        2.18      0.38 o
   6  -2  -8       17.97       16.48      0.72 o
   7  -2  -8        4.32        5.38      1.02 o
   8  -2  -8       41.27       45.34      2.03 o
 -10  -1  -8       12.70       14.24      1.31 o
  -9  -1  -8        8.15        7.64      0.80 o
  -8  -1  -8       17.20       15.21      0.87 o
  -7  -1  -8        0.81        1.32      0.76 o
  -6  -1  -8       46.27       48.33      0.85 o
  -5  -1  -8       24.49       24.40      0.64 o
  -4  -1  -8      115.37      127.18      1.24 o
  -3  -1  -8       95.04       93.63      1.06 o
  -2  -1  -8      568.04      586.83      4.79 o
  -1  -1  -8      130.81      109.46      1.29 o
   0  -1  -8     4105.03     4137.07     29.94 o
   1  -1  -8      136.33      126.53      1.10 o
   2  -1  -8      305.28      350.97      3.25 o
   3  -1  -8        1.61        1.62      0.18 o
   4  -1  -8        4.43        4.02      0.24 o
   5  -1  -8       56.14       54.31      0.73 o
   6  -1  -8       18.19       21.07      0.78 o
   7  -1  -8       57.51       55.75      1.49 o
   8  -1  -8       14.34       15.11      1.31 o
  -9   0  -8        0.97        0.87      0.87 o
  -8   0  -8       17.47       17.44      0.92 o
  -7   0  -8       61.23       63.02      1.20 o
  -6   0  -8      217.62      221.74      2.11 o
  -5   0  -8       15.35       13.69      0.56 o
  -4   0  -8      198.76      207.85      1.88 o
  -3   0  -8       29.84       28.20      0.39 o
  -2   0  -8       78.86       80.60      0.71 o
  -1   0  -8      945.56      979.62     13.02 o
   0   0  -8      669.01      665.37      5.01 o
   1   0  -8      665.44      687.87      5.70 o
   2   0  -8      768.19      766.35      6.80 o
   3   0  -8       88.21      107.35      1.07 o
   4   0  -8       54.96       61.15      1.34 o
   5   0  -8       34.98       33.33      0.61 o
   6   0  -8      235.69      241.88      2.78 o
   7   0  -8       21.88       20.53      1.53 o
   8   0  -8       25.14       30.52      1.23 o
   9   0  -8        3.13        3.63      1.02 o
  -9   1  -8       11.79       11.34      1.16 o
  -8   1  -8        2.11        2.47      0.87 o
  -7   1  -8       35.03       32.52      1.12 o
  -6   1  -8       88.54       88.19      1.27 o
  -5   1  -8      123.09      127.70      1.31 o
  -4   1  -8      191.68      206.76      1.78 o
  -3   1  -8      146.25      163.60      1.42 o
  -2   1  -8        5.92        4.88      0.28 o
  -1   1  -8        5.74        6.40      0.21 o
   0   1  -8      784.89      857.47      6.49 o
   1   1  -8      170.24      184.45      1.43 o
   2   1  -8      171.29      179.81      1.50 o
   3   1  -8       96.98       96.63      0.98 o
   4   1  -8       19.22       19.08      0.42 o
   5   1  -8      250.96      238.41      2.42 o
   6   1  -8      394.18      402.18      3.87 o
   7   1  -8        1.11        0.86      0.56 o
   8   1  -8       41.07       45.07      1.53 o
   9   1  -8       16.67       15.02      1.38 o
  -8   2  -8        0.16        1.02      0.87 o
  -7   2  -8        0.28        0.00      0.73 o
  -6   2  -8       23.15       25.19      0.70 o
  -5   2  -8       29.49       27.31      0.61 o
  -4   2  -8       18.14       21.87      0.43 o
  -3   2  -8       19.95       19.86      0.35 o
  -2   2  -8      158.76      137.60      1.19 o
  -1   2  -8      146.84      168.46      1.35 o
   0   2  -8       65.25       60.46      0.60 o
   1   2  -8      305.63      345.18      2.53 o
   2   2  -8       47.82       52.74      0.53 o
   3   2  -8      292.53      311.01      2.86 o
   4   2  -8       28.35       23.67      0.50 o
   5   2  -8       22.04       21.78      0.55 o
   6   2  -8       32.70       26.95      0.70 o
   7   2  -8       64.39       64.20      1.67 o
   8   2  -8        6.33        6.37      1.09 o
   9   2  -8       22.50       23.47      2.54 o
  -8   3  -8        0.75        2.03      0.87 o
  -7   3  -8       29.51       29.79      1.45 o
  -6   3  -8        7.42        4.63      0.52 o
  -5   3  -8        4.43        4.07      0.39 o
  -4   3  -8      117.23      124.78      1.25 o
  -3   3  -8        1.60        0.57      0.22 o
  -2   3  -8       49.72       59.53      0.63 o
  -1   3  -8      377.26      390.75      3.07 o
   0   3  -8      122.05      118.08      1.03 o
   1   3  -8       82.39       80.93      0.78 o
   2   3  -8       38.88       37.99      0.88 o
   3   3  -8        1.97        2.09      0.20 o
   4   3  -8       29.88       26.44      0.54 o
   5   3  -8       37.02       30.39      0.61 o
   6   3  -8      411.03      402.11      3.95 o
   7   3  -8       48.62       50.33      1.17 o
   8   3  -8       89.71       92.81      2.10 o
   9   3  -8       19.75       22.95      1.60 o
  -7   4  -8       14.52       17.73      1.45 o
  -6   4  -8        2.45        1.35      0.56 o
  -5   4  -8        7.64        8.84      0.55 o
  -4   4  -8       55.28       58.64      1.32 o
  -3   4  -8       88.88       94.95      1.10 o
  -2   4  -8       38.99       41.58      0.62 o
  -1   4  -8      145.65      140.25      1.29 o
   0   4  -8       21.11       21.11      0.31 o
   1   4  -8      141.75      130.45      1.13 o
   2   4  -8      227.04      238.79      1.92 o
   3   4  -8      374.71      383.07      3.26 o
   4   4  -8       27.56       27.67      0.55 o
   5   4  -8      254.29      250.41      2.52 o
   6   4  -8       48.10       44.09      0.91 o
   7   4  -8        7.38        8.70      0.78 o
   8   4  -8        8.10        8.04      0.64 o
   9   4  -8       28.56       35.99      1.38 o
  -6   5  -8        5.45        5.53      0.70 o
  -5   5  -8       57.54       56.10      1.21 o
  -4   5  -8       19.09       20.93      0.79 o
  -3   5  -8       16.04       16.08      1.16 o
  -2   5  -8        9.56        7.59      0.34 o
  -1   5  -8       54.65       55.16      0.72 o
   0   5  -8       59.69       60.27      0.69 o
   1   5  -8       11.17       11.04      0.39 o
   2   5  -8       27.14       28.84      0.46 o
   3   5  -8      220.90      222.53      2.00 o
   4   5  -8      127.02      130.83      1.60 o
   5   5  -8       17.10       21.69      0.55 o
   6   5  -8        1.17        0.63      0.37 o
   7   5  -8        0.12        0.00      0.44 o
   8   5  -8        0.65        0.00      0.55 o
   9   5  -8        4.21        3.86      0.82 o
  -5   6  -8        0.52        0.40      0.49 o
  -4   6  -8       18.53       17.69      0.75 o
  -3   6  -8       20.22       19.29      0.80 o
  -2   6  -8       99.63       96.21      2.40 o
  -1   6  -8       64.00       66.08      1.06 o
   0   6  -8        3.49        3.27      0.27 o
   1   6  -8       12.63       13.17      0.38 o
   2   6  -8       19.82       20.65      0.46 o
   3   6  -8       38.47       43.54      0.84 o
   4   6  -8        5.38        5.44      0.38 o
   5   6  -8      159.45      155.99      1.87 o
   6   6  -8        1.37        2.74      0.58 o
   7   6  -8       17.78       15.78      0.92 o
   8   6  -8        0.89        0.38      0.73 o
   9   6  -8        1.61        2.70      0.70 o
  -4   7  -8        5.78        7.16      0.59 o
  -3   7  -8       55.15       53.12      1.39 o
  -2   7  -8       16.98       17.45      0.87 o
  -1   7  -8        3.69        3.53      0.45 o
   0   7  -8       72.06       72.27      1.24 o
   1   7  -8        4.60        4.16      0.38 o
   2   7  -8      110.05      110.33      2.47 o
   3   7  -8       12.97       15.37      0.94 o
   4   7  -8        4.57        6.17      0.56 o
   5   7  -8       40.72       38.69      1.38 o
   6   7  -8        0.16        0.40      0.56 o
   7   7  -8       62.53       70.11      1.69 o
   8   7  -8        1.53        2.07      0.66 o
   9   7  -8        6.13        5.95      0.87 o
  -3   8  -8        2.41        3.40      0.80 o
  -2   8  -8       18.13       22.47      0.80 o
  -1   8  -8       14.90       15.65      0.77 o
   0   8  -8       12.30       12.64      0.66 o
   1   8  -8       21.45       24.14      1.02 o
   2   8  -8       76.63       74.63      1.67 o
   3   8  -8        8.67        7.05      0.62 o
   4   8  -8        5.07        3.47      0.56 o
   5   8  -8       15.17       12.44      0.77 o
   6   8  -8        5.81        4.28      0.66 o
   7   8  -8       10.77       11.13      0.87 o
   8   8  -8       30.57       28.16      1.22 o
  -2   9  -8        3.95        2.33      0.87 o
  -1   9  -8        7.45        9.05      0.62 o
   0   9  -8       32.60       35.76      1.89 o
   1   9  -8        2.54        2.11      0.45 o
   2   9  -8        3.74        2.96      0.45 o
   3   9  -8       13.62       13.66      0.77 o
   4   9  -8        0.75        0.94      0.51 o
   5   9  -8        4.79        4.34      0.66 o
   6   9  -8        7.46        5.90      0.66 o
   7   9  -8        0.46        0.36      1.02 o
   1  10  -8       15.44       13.22      1.16 o
   2  10  -8       15.92       16.89      1.24 o
   3  10  -8       19.38       19.10      1.16 o
   4  10  -8        0.39        0.65      0.87 o
   5  10  -8        6.71        7.63      0.72 o
   6  10  -8        1.25        0.44      1.02 o
  -5 -11  -7        1.47        1.43      0.43 o
  -4 -11  -7        1.60        1.76      0.54 o
  -3 -11  -7        4.36        4.36      1.60 o
  -8 -10  -7       22.27       23.02      1.16 o
  -7 -10  -7       40.41       51.42      1.26 o
  -6 -10  -7       53.89       62.83      1.07 o
  -5 -10  -7       52.91       54.30      0.85 o
  -4 -10  -7        3.25        2.56      0.34 o
  -3 -10  -7        0.74        0.57      0.34 o
  -2 -10  -7        3.27        2.10      0.30 o
  -1 -10  -7        0.56        0.00      0.29 o
  -9  -9  -7       10.70        8.14      1.16 o
  -8  -9  -7        0.44        0.00      0.62 o
  -7  -9  -7        2.97        2.56      0.62 o
  -6  -9  -7       47.64       50.31      0.83 o
  -5  -9  -7       27.96       30.24      0.73 o
  -4  -9  -7       35.09       36.07      0.72 o
  -3  -9  -7       62.03       51.16      0.82 o
  -2  -9  -7        8.95        6.96      0.45 o
  -1  -9  -7       20.39       23.91      0.62 o
   0  -9  -7        0.16        0.58      0.58 o
   1  -9  -7        6.76        8.20      0.58 o
   2  -9  -7        2.78        2.62      0.58 o
  -9  -8  -7        1.32        0.87      1.02 o
  -8  -8  -7       11.05       12.06      0.82 o
  -7  -8  -7       19.60       20.86      0.92 o
  -6  -8  -7       16.91       15.88      0.60 o
  -5  -8  -7       28.37       27.72      0.70 o
  -4  -8  -7      124.56      123.06      1.56 o
  -3  -8  -7       19.59       20.94      0.68 o
  -2  -8  -7      188.64      164.60      1.67 o
  -1  -8  -7       42.21       43.24      0.82 o
   0  -8  -7       33.19       37.94      0.82 o
   1  -8  -7        0.06        0.73      0.31 o
   2  -8  -7       12.33       13.20      0.80 o
   3  -8  -7        4.08        3.23      0.34 o
 -10  -7  -7        8.55       11.92      1.31 o
  -9  -7  -7        4.55        3.73      0.72 o
  -8  -7  -7        2.38        1.57      0.47 o
  -7  -7  -7       25.70       23.30      0.81 o
  -6  -7  -7       11.27        9.80      0.50 o
  -5  -7  -7        6.23        6.21      0.38 o
  -4  -7  -7        1.91        1.71      0.24 o
  -3  -7  -7       63.37       61.73      0.78 o
  -2  -7  -7        7.55        5.46      0.24 o
  -1  -7  -7       71.33       63.22      0.94 o
   0  -7  -7       30.25       27.66      0.59 o
   1  -7  -7       58.21       62.45      0.78 o
   2  -7  -7       32.96       34.93      0.67 o
   3  -7  -7        2.29        1.62      0.34 o
   4  -7  -7        4.68        4.81      0.42 o
 -10  -6  -7        0.50        0.60      0.80 o
  -9  -6  -7        0.60        0.29      0.62 o
  -8  -6  -7       13.38       12.44      0.77 o
  -7  -6  -7       34.57       36.46      0.71 o
  -6  -6  -7       73.45       67.47      1.25 o
  -5  -6  -7       89.17       85.97      1.16 o
  -4  -6  -7       36.22       38.02      0.55 o
  -3  -6  -7      148.72      158.47      1.48 o
  -2  -6  -7       15.49       15.49      0.32 o
  -1  -6  -7       31.92       29.65      0.39 o
   0  -6  -7      305.93      321.18      3.31 o
   1  -6  -7      153.66      160.08      1.74 o
   2  -6  -7       80.80       82.81      1.17 o
   3  -6  -7       81.09       81.04      1.29 o
   4  -6  -7        3.42        3.64      0.42 o
   5  -6  -7       11.67       15.67      0.67 o
 -10  -5  -7        9.56        7.42      0.87 o
  -9  -5  -7       14.45       13.82      2.03 o
  -8  -5  -7       30.83       29.75      1.18 o
  -7  -5  -7       22.93       22.05      0.70 o
  -6  -5  -7       15.90       15.15      0.47 o
  -5  -5  -7       35.58       29.76      1.30 o
  -4  -5  -7      199.14      187.10      2.05 o
  -3  -5  -7       49.98       50.23      0.59 o
  -2  -5  -7      590.07      620.11      4.89 o
  -1  -5  -7      103.54       93.94      0.82 o
   0  -5  -7       40.99       41.67      0.45 o
   1  -5  -7      249.00      261.25      2.44 o
   2  -5  -7        3.62        2.12      0.21 o
   3  -5  -7      304.93      303.55      4.08 o
   4  -5  -7        8.37        7.48      0.44 o
   5  -5  -7        6.53        7.03      0.50 o
   6  -5  -7        0.86        0.59      0.56 o
 -10  -4  -7        0.13        0.00      0.72 o
  -9  -4  -7       54.94       52.67      1.49 o
  -8  -4  -7       52.55       49.76      1.38 o
  -7  -4  -7       82.69       82.06      0.99 o
  -6  -4  -7      125.52      121.31      1.26 o
  -5  -4  -7       23.93       18.17      0.47 o
  -4  -4  -7      166.75      153.33      1.72 o
  -3  -4  -7      153.66      168.76      1.74 o
  -2  -4  -7       67.54       67.46      0.75 o
  -1  -4  -7       13.09       10.95      0.27 o
   0  -4  -7       92.86       84.74      0.78 o
   1  -4  -7      168.21      159.68      1.48 o
   2  -4  -7       20.18       19.28      0.39 o
   3  -4  -7       20.59       18.15      0.49 o
   4  -4  -7       41.76       38.02      0.81 o
   5  -4  -7       41.72       36.76      0.86 o
   6  -4  -7        5.98        5.24      0.62 o
   7  -4  -7       12.35       10.92      0.77 o
 -10  -3  -7        9.41       10.86      0.87 o
  -9  -3  -7       13.33       13.69      1.09 o
  -8  -3  -7       79.66       77.46      1.43 o
  -7  -3  -7      252.08      241.30      2.44 o
  -6  -3  -7        9.62        7.12      0.73 o
  -5  -3  -7       76.71       79.70      0.96 o
  -4  -3  -7       13.70       12.35      0.37 o
  -3  -3  -7      144.53      149.62      1.45 o
  -2  -3  -7      401.66      426.14      3.26 o
  -1  -3  -7       45.34       46.18      0.44 o
   0  -3  -7      523.35      547.98      4.03 o
   1  -3  -7      215.85      226.02      2.03 o
   2  -3  -7      329.53      342.98      7.50 o
   3  -3  -7      168.13      165.67      1.69 o
   4  -3  -7        4.57        3.95      0.26 o
   5  -3  -7       48.02       46.44      1.35 o
   6  -3  -7       35.12       32.20      1.03 o
   7  -3  -7       69.29       87.08      1.95 o
 -10  -2  -7       18.12       19.62      1.60 o
  -9  -2  -7        0.75        1.06      0.55 o
  -8  -2  -7       54.84       58.33      1.25 o
  -7  -2  -7       42.77       43.24      0.98 o
  -6  -2  -7       21.56       23.33      0.53 o
  -5  -2  -7       46.22       34.26      0.58 o
  -4  -2  -7      790.66      865.25      8.41 o
  -3  -2  -7       21.33       19.60      0.37 o
  -2  -2  -7      755.18      786.41      6.04 o
  -1  -2  -7       50.81       49.61      0.49 o
   0  -2  -7      474.16      443.06      3.42 o
   1  -2  -7       35.41       37.36      0.44 o
   2  -2  -7      188.95      191.99      1.77 o
   3  -2  -7      236.24      266.73      2.40 o
   4  -2  -7        5.95        4.64      0.42 o
   5  -2  -7       20.01       17.03      0.57 o
   6  -2  -7       65.10       66.25      1.26 o
   7  -2  -7       75.10       79.97      2.98 o
   8  -2  -7       24.83       29.06      1.74 o
 -10  -1  -7        3.04        1.78      0.87 o
  -9  -1  -7       28.62       30.66      1.05 o
  -8  -1  -7       32.84       34.48      1.18 o
  -7  -1  -7       30.71       32.30      0.89 o
  -6  -1  -7        3.63        4.43      0.38 o
  -5  -1  -7       61.03       60.35      0.89 o
  -4  -1  -7      551.75      620.13      7.03 o
  -3  -1  -7       98.47       93.89      0.82 o
  -2  -1  -7      656.98      688.98      5.25 o
  -1  -1  -7      789.49      767.49      5.44 o
   0  -1  -7     1722.79     1705.40     14.72 o
   1  -1  -7      391.44      412.03      3.20 o
   2  -1  -7      780.57      804.17      6.61 o
   3  -1  -7        5.66        8.70      0.29 o
   4  -1  -7       61.68       63.76      0.74 o
   5  -1  -7        4.76        2.87      0.28 o
   6  -1  -7      101.46      105.96      1.43 o
   7  -1  -7       25.35       26.63      0.86 o
   8  -1  -7        9.39        7.70      1.16 o
  -9   0  -7        4.93        4.76      0.77 o
  -8   0  -7       21.90       22.57      1.08 o
  -7   0  -7       14.26       14.20      0.69 o
  -6   0  -7       24.60       26.13      0.63 o
  -5   0  -7      211.79      231.63      2.08 o
  -4   0  -7      616.28      670.46      5.15 o
  -3   0  -7      668.82      676.42      4.58 o
  -2   0  -7       91.17       96.93      0.82 o
  -1   0  -7      197.19      212.93      1.71 o
   0   0  -7      552.94      504.47      3.64 o
   1   0  -7     1551.91     1576.38     14.23 o
   2   0  -7     1389.44     1518.11     12.38 o
   3   0  -7       40.31       37.82      0.53 o
   4   0  -7       24.22       30.51      0.49 o
   5   0  -7       61.75       64.54      0.81 o
   6   0  -7       34.08       34.89      0.71 o
   7   0  -7        7.80        7.00      0.72 o
   8   0  -7       63.61       66.21      1.69 o
   9   0  -7       10.63       10.17      1.31 o
  -9   1  -7        7.32        7.61      1.45 o
  -8   1  -7        3.78        2.33      0.87 o
  -7   1  -7       55.70       50.89      1.32 o
  -6   1  -7      196.24      200.75      2.37 o
  -5   1  -7       40.40       39.70      0.57 o
  -4   1  -7       81.58       75.08      0.88 o
  -3   1  -7      556.30      598.49      4.16 o
  -2   1  -7      177.13      173.47      1.37 o
  -1   1  -7       62.54       57.01      0.56 o
   0   1  -7      617.28      665.00      5.21 o
   1   1  -7     3453.74     3588.00     28.10 o
   2   1  -7      801.14      857.42      6.14 o
   3   1  -7       31.63       32.06      0.48 o
   4   1  -7      170.29      189.95      1.73 o
   5   1  -7      292.49      302.78      3.23 o
   6   1  -7      127.09      113.81      1.35 o
   7   1  -7       69.95       78.05      1.75 o
   8   1  -7        0.28        0.39      0.66 o
   9   1  -7        5.67        5.14      0.82 o
  -8   2  -7        0.34        0.00      0.87 o
  -7   2  -7        2.65        1.74      0.73 o
  -6   2  -7        8.66        9.61      0.45 o
  -5   2  -7       18.91       16.44      0.69 o
  -4   2  -7      260.11      269.56      2.04 o
  -3   2  -7       74.48       79.85      0.73 o
  -2   2  -7      125.39      132.45      1.01 o
  -1   2  -7      198.15      181.54      1.38 o
   0   2  -7       10.92        8.69      0.25 o
   1   2  -7       51.78       50.58      0.52 o
   2   2  -7      113.72      115.27      0.94 o
   3   2  -7       66.94       62.47      0.63 o
   4   2  -7       10.51        9.47      0.30 o
   5   2  -7       73.33       78.28      1.00 o
   6   2  -7      575.53      579.35      5.41 o
   7   2  -7      145.20      143.64      2.18 o
   8   2  -7       38.39       40.27      1.45 o
   9   2  -7        0.23        0.00      0.66 o
  -8   3  -7        0.38        0.00      0.87 o
  -7   3  -7        6.75        7.41      0.87 o
  -6   3  -7       22.18       19.54      0.87 o
  -5   3  -7        8.80        7.13      0.43 o
  -4   3  -7       45.43       51.90      0.78 o
  -3   3  -7      223.99      228.63      2.04 o
  -2   3  -7      320.07      322.46      2.56 o
  -1   3  -7      179.27      173.57      1.41 o
   0   3  -7       68.33       65.98      0.59 o
   1   3  -7        8.85        9.61      0.23 o
   2   3  -7      512.07      533.06      4.38 o
   3   3  -7      480.32      499.55      3.90 o
   4   3  -7       47.71       44.93      0.66 o
   5   3  -7      136.80      139.22      1.51 o
   6   3  -7      558.34      582.34      5.43 o
   7   3  -7      121.12      121.17      1.93 o
   8   3  -7        3.71        4.09      0.72 o
   9   3  -7        6.15        7.56      0.87 o
  -7   4  -7       16.45       15.55      1.16 o
  -6   4  -7        7.16        5.09      0.66 o
  -5   4  -7       74.99       61.74      1.21 o
  -4   4  -7       43.81       46.00      0.83 o
  -3   4  -7        6.48        6.26      0.34 o
  -2   4  -7       42.31       49.27      0.86 o
  -1   4  -7      151.90      152.16      1.36 o
   0   4  -7       21.66       23.22      0.38 o
   1   4  -7       97.77       89.56      0.81 o
   2   4  -7      210.13      196.20      1.62 o
   3   4  -7        0.75        0.42      0.17 o
   4   4  -7       42.76       42.49      0.67 o
   5   4  -7      198.41      207.19      2.12 o
   6   4  -7       63.20       63.76      0.95 o
   7   4  -7       10.39        9.55      0.59 o
   8   4  -7       45.51       42.23      2.55 o
   9   4  -7        3.09        4.13      1.09 o
  -6   5  -7        0.03        0.00      0.80 o
  -5   5  -7       23.55       28.02      0.85 o
  -4   5  -7      321.41      314.78      4.21 o
  -3   5  -7       55.93       58.81      1.26 o
  -2   5  -7      408.47      401.30      3.78 o
  -1   5  -7       18.88       19.40      0.41 o
   0   5  -7       20.08       18.33      0.36 o
   1   5  -7      138.81      135.84      1.38 o
   2   5  -7       86.10       80.35      0.84 o
   3   5  -7       18.64       21.65      0.43 o
   4   5  -7       29.59       31.72      0.59 o
   5   5  -7       19.01       17.40      0.60 o
   6   5  -7       12.66        9.79      0.47 o
   7   5  -7        6.37        4.78      0.53 o
   8   5  -7        9.65        9.08      0.67 o
   9   5  -7        9.19        8.45      0.82 o
  -6   6  -7        2.37        1.60      0.87 o
  -5   6  -7       20.39       20.26      0.81 o
  -4   6  -7       22.20       22.35      0.81 o
  -3   6  -7       11.50        9.74      0.56 o
  -2   6  -7       81.19       78.91      1.47 o
  -1   6  -7        6.94        8.13      0.32 o
   0   6  -7      133.63      125.39      1.36 o
   1   6  -7      101.04      110.23      1.16 o
   2   6  -7       35.92       34.90      0.55 o
   3   6  -7      100.39      104.19      1.17 o
   4   6  -7      115.17      109.91      1.13 o
   5   6  -7       43.40       43.22      0.82 o
   6   6  -7       91.02       83.22      1.45 o
   7   6  -7        3.70        5.38      0.55 o
   8   6  -7        2.05        2.67      0.66 o
   9   6  -7        1.71        3.36      0.77 o
  -5   7  -7        1.43        1.62      0.73 o
  -4   7  -7       53.48       57.50      1.59 o
  -3   7  -7       21.00       18.03      0.70 o
  -2   7  -7       97.57       91.77      1.64 o
  -1   7  -7       84.80       80.89      1.93 o
   0   7  -7        1.08        1.25      0.30 o
   1   7  -7      151.91      146.03      2.54 o
   2   7  -7       18.68       22.19      0.64 o
   3   7  -7       15.06       17.73      0.66 o
   4   7  -7       24.10       26.03      0.94 o
   5   7  -7       39.51       41.23      1.18 o
   6   7  -7       26.37       24.97      1.01 o
   7   7  -7       13.21       12.05      0.87 o
   8   7  -7        4.52        4.71      0.77 o
   9   7  -7       14.81       16.47      1.08 o
  -3   8  -7        1.01        0.00      0.51 o
  -2   8  -7        2.60        1.92      0.45 o
  -1   8  -7        1.77        1.71      0.35 o
   0   8  -7        3.54        3.29      0.45 o
   1   8  -7       29.05       28.98      0.87 o
   2   8  -7       26.01       25.01      1.02 o
   3   8  -7        1.38        0.76      0.45 o
   4   8  -7       44.90       40.10      1.08 o
   5   8  -7       26.92       21.98      0.97 o
   6   8  -7       43.96       48.48      1.53 o
   7   8  -7        0.61        0.58      0.66 o
   8   8  -7       35.12       38.84      1.53 o
  -2   9  -7        3.08        3.34      0.73 o
  -1   9  -7        0.09        0.00      0.58 o
   0   9  -7        4.59        3.99      0.58 o
   1   9  -7       49.09       43.31      0.97 o
   2   9  -7       11.95       11.46      0.80 o
   3   9  -7        2.86        2.69      0.51 o
   4   9  -7        6.07        6.51      0.66 o
   5   9  -7        1.57        1.39      0.56 o
   6   9  -7       22.71       26.56      1.08 o
   7   9  -7        0.52        0.25      0.66 o
   0  10  -7        1.84        2.91      0.73 o
   1  10  -7        2.81        3.63      0.73 o
   2  10  -7        4.49        5.05      1.24 o
   3  10  -7        6.93        6.48      0.56 o
   4  10  -7        6.50        6.03      0.62 o
   5  10  -7        0.17        0.25      0.56 o
   6  10  -7       16.35       15.05      0.92 o
  -6 -11  -6        1.54        1.55      0.48 o
  -5 -11  -6        7.23        8.17      0.53 o
  -4 -11  -6        2.22        1.79      1.45 o
  -3 -11  -6        3.57        4.29      0.55 o
  -8 -10  -6        2.90        1.96      0.72 o
  -7 -10  -6       10.84       12.64      0.86 o
  -6 -10  -6        4.57        5.08      0.67 o
  -5 -10  -6       13.67       15.77      0.76 o
  -4 -10  -6       16.97       15.18      0.83 o
  -3 -10  -6        1.88        3.29      0.63 o
  -2 -10  -6        1.93        2.97      0.36 o
  -9  -9  -6        0.45        0.44      1.02 o
  -8  -9  -6        9.51        9.96      0.82 o
  -7  -9  -6       28.36       27.32      1.03 o
  -6  -9  -6        4.86        5.07      0.47 o
  -5  -9  -6        8.94        7.56      0.37 o
  -4  -9  -6       11.78       11.61      0.48 o
  -3  -9  -6      133.44      120.99      1.47 o
  -2  -9  -6        7.53        6.58      0.34 o
  -1  -9  -6        5.72        8.29      0.41 o
   0  -9  -6       30.78       32.34      0.62 o
   1  -9  -6       14.29       16.94      0.51 o
   2  -9  -6        4.72        5.38      0.58 o
  -9  -8  -6       14.31       13.95      1.31 o
  -8  -8  -6        3.12        2.68      0.66 o
  -7  -8  -6        3.77        3.13      0.62 o
  -6  -8  -6       72.08       71.82      1.56 o
  -5  -8  -6       46.25       43.89      0.99 o
  -4  -8  -6       72.91       68.41      1.10 o
  -3  -8  -6       32.21       31.97      0.52 o
  -2  -8  -6      138.80      132.97      1.35 o
  -1  -8  -6        6.95        5.77      0.34 o
   0  -8  -6        1.04        1.40      0.31 o
   1  -8  -6       33.65       33.86      0.72 o
   2  -8  -6        0.31        0.00      0.44 o
   3  -8  -6        6.21        6.28      0.44 o
 -10  -7  -6        2.68        3.34      1.16 o
  -9  -7  -6        4.19        3.06      0.72 o
  -8  -7  -6        9.97        8.04      0.61 o
  -7  -7  -6       19.87       17.53      0.72 o
  -6  -7  -6       14.52       13.79      0.76 o
  -5  -7  -6      328.14      336.79      3.18 o
  -4  -7  -6        6.12        5.95      0.36 o
  -3  -7  -6       10.51        9.48      0.30 o
  -2  -7  -6       19.88       17.87      0.37 o
  -1  -7  -6        6.94        5.39      0.34 o
   0  -7  -6       35.07       34.30      0.72 o
   1  -7  -6       24.48       26.68      0.62 o
   2  -7  -6       98.71       98.16      1.41 o
   3  -7  -6        1.91        0.73      0.34 o
   4  -7  -6       10.49        9.91      0.47 o
 -10  -6  -6        4.95        5.96      0.82 o
  -9  -6  -6       20.69       20.90      1.03 o
  -8  -6  -6       40.18       39.41      1.43 o
  -7  -6  -6       11.67       10.16      0.64 o
  -6  -6  -6      311.48      319.52      3.42 o
  -5  -6  -6      238.32      232.87      2.79 o
  -4  -6  -6      186.24      192.15      1.88 o
  -3  -6  -6       22.85       26.97      0.41 o
  -2  -6  -6      149.98      162.00      1.37 o
  -1  -6  -6        1.10        1.06      0.15 o
   0  -6  -6      191.62      201.00      2.11 o
   1  -6  -6       31.50       31.31      0.51 o
   2  -6  -6       60.99       57.13      0.78 o
   3  -6  -6        2.44        1.76      0.34 o
   4  -6  -6        8.93        7.36      0.42 o
   5  -6  -6        2.77        3.50      0.45 o
 -10  -5  -6        0.85        0.00      0.87 o
  -9  -5  -6        0.42        0.44      0.87 o
  -8  -5  -6       57.38       61.60      2.76 o
  -7  -5  -6      145.19      146.05      1.49 o
  -6  -5  -6      621.97      627.20      4.90 o
  -5  -5  -6      113.20      108.19      1.32 o
  -4  -5  -6       15.32       12.36      0.57 o
  -3  -5  -6      137.61      140.43      1.34 o
  -2  -5  -6      173.88      181.00      1.50 o
  -1  -5  -6       66.06       59.47      0.56 o
   0  -5  -6        3.03        4.62      0.16 o
   1  -5  -6       20.03       23.35      0.33 o
   2  -5  -6       41.38       41.74      0.57 o
   3  -5  -6       49.42       49.28      0.76 o
   4  -5  -6       54.74       54.37      1.01 o
   5  -5  -6        9.09        8.79      0.63 o
   6  -5  -6        2.75        3.34      0.56 o
 -10  -4  -6       27.98       31.87      3.85 o
  -9  -4  -6        2.76        1.34      0.66 o
  -8  -4  -6       35.78       33.29      1.06 o
  -7  -4  -6      297.12      275.28      2.50 o
  -6  -4  -6       20.49       16.72      0.43 o
  -5  -4  -6       10.39        7.00      0.27 o
  -4  -4  -6       20.37       20.21      0.38 o
  -3  -4  -6       23.33       24.18      0.84 o
  -2  -4  -6       32.42       43.79      0.45 o
  -1  -4  -6     1376.77     1434.61     10.65 o
   0  -4  -6      226.21      230.87      1.87 o
   1  -4  -6      229.25      219.87      1.80 o
   2  -4  -6       68.71       66.67      0.77 o
   3  -4  -6       32.43       33.99      0.52 o
   4  -4  -6       21.25       20.04      0.52 o
   5  -4  -6      118.93      122.88      1.76 o
   6  -4  -6       31.87       33.90      1.96 o
   7  -4  -6        3.19        4.35      0.72 o
 -10  -3  -6        2.49        4.65      0.82 o
  -9  -3  -6       29.94       28.80      1.08 o
  -8  -3  -6        5.00        3.90      0.55 o
  -7  -3  -6      111.60      105.50      1.32 o
  -6  -3  -6       78.61       76.46      0.90 o
  -5  -3  -6      121.72      137.84      1.44 o
  -4  -3  -6       49.11       44.81      0.69 o
  -3  -3  -6       84.40       89.70      0.89 o
  -2  -3  -6      276.29      293.99      2.46 o
  -1  -3  -6      103.40      108.60      0.89 o
   0  -3  -6      378.13      402.03      2.95 o
   1  -3  -6      201.48      172.27      1.55 o
   2  -3  -6      148.00      159.31      1.83 o
   3  -3  -6      139.37      151.61      1.53 o
   4  -3  -6       20.82       22.38      0.57 o
   5  -3  -6       24.95       23.47      0.72 o
   6  -3  -6       24.44       25.91      1.09 o
   7  -3  -6       37.03       38.40      1.28 o
 -10  -2  -6        0.51        0.00      1.02 o
  -9  -2  -6       25.18       24.89      0.94 o
  -8  -2  -6       11.05        8.97      0.66 o
  -7  -2  -6      115.55      113.11      1.66 o
  -6  -2  -6        3.06        2.93      0.27 o
  -5  -2  -6       38.58       40.64      0.65 o
  -4  -2  -6      116.63      115.38      1.23 o
  -3  -2  -6      151.28      145.72      1.24 o
  -2  -2  -6      767.45      755.95      5.50 o
  -1  -2  -6      706.58      683.07      5.09 o
   0  -2  -6      533.79      555.06      4.08 o
   1  -2  -6      201.24      218.49      1.77 o
   2  -2  -6      459.75      452.01      3.90 o
   3  -2  -6      632.69      703.47      6.08 o
   4  -2  -6      187.62      188.86      4.17 o
   5  -2  -6       14.56       15.45      0.55 o
   6  -2  -6        8.81        9.35      0.65 o
   7  -2  -6       18.24       17.81      1.03 o
   8  -2  -6        3.13        0.73      1.02 o
 -10  -1  -6        2.79        2.36      0.80 o
  -9  -1  -6       17.55       16.71      0.81 o
  -8  -1  -6       20.02       19.41      0.88 o
  -7  -1  -6       64.60       60.92      1.03 o
  -6  -1  -6       14.96       17.22      0.55 o
  -5  -1  -6      313.03      341.36      3.65 o
  -4  -1  -6      686.34      703.15      5.43 o
  -3  -1  -6       53.17       49.32      0.72 o
  -2  -1  -6      502.97      507.35      3.67 o
  -1  -1  -6      433.18      424.14      3.06 o
   0  -1  -6       54.64       49.85      0.46 o
   1  -1  -6     1053.43      995.32      7.56 o
   2  -1  -6     1629.77     1666.84     12.59 o
   3  -1  -6       22.95       21.84      0.41 o
   4  -1  -6       50.86       45.88      0.62 o
   5  -1  -6      147.79      151.28      1.48 o
   6  -1  -6       13.13       13.13      1.08 o
   7  -1  -6        3.97        4.05      0.53 o
   8  -1  -6       20.63       21.94      1.60 o
   9  -1  -6        1.35        0.58      1.02 o
  -9   0  -6       12.89       11.66      0.91 o
  -8   0  -6        9.47        7.64      1.67 o
  -7   0  -6       24.09       18.14      0.78 o
  -6   0  -6       52.05       50.40      0.99 o
  -5   0  -6      148.68      146.86      1.50 o
  -4   0  -6     1098.33     1184.80      8.49 o
  -3   0  -6       16.36       14.42      0.29 o
  -2   0  -6      232.72      262.60      2.06 o
  -1   0  -6      230.20      240.32      1.91 o
   0   0  -6      265.23      288.45      2.12 o
   1   0  -6      578.81      525.27      3.78 o
   2   0  -6     1030.01     1069.14      8.17 o
   3   0  -6      179.20      185.28      1.82 o
   4   0  -6      339.21      364.88      3.15 o
   5   0  -6       79.87       82.97      0.93 o
   6   0  -6       15.39       15.55      0.49 o
   7   0  -6      243.09      261.84      4.73 o
   8   0  -6        3.47        4.00      0.72 o
   9   0  -6        2.38        3.49      1.16 o
  -9   1  -6        9.09        9.40      1.16 o
  -8   1  -6       19.15       19.62      1.31 o
  -7   1  -6        0.96        0.00      0.56 o
  -6   1  -6       14.27       15.21      0.55 o
  -5   1  -6       58.75       59.48      0.85 o
  -4   1  -6        5.02        6.59      0.27 o
  -3   1  -6     1396.26     1421.25     10.37 o
  -2   1  -6      510.19      490.15      3.61 o
  -1   1  -6      907.56      884.05      7.04 o
   0   1  -6       88.58       88.09      0.77 o
   1   1  -6     2820.45     2800.20     21.35 o
   2   1  -6       75.29       74.03      0.72 o
   3   1  -6        2.78        2.27      0.19 o
   4   1  -6       51.70       54.59      0.66 o
   5   1  -6      170.26      163.77      1.57 o
   6   1  -6        6.62        7.24      0.41 o
   7   1  -6      412.97      409.05      5.66 o
   8   1  -6        2.51        2.33      0.73 o
   9   1  -6       10.51       10.69      0.87 o
  -9   2  -6       38.29       49.25      1.53 o
  -8   2  -6       12.45       10.03      1.02 o
  -7   2  -6        6.23        4.51      0.87 o
  -6   2  -6       21.55       17.36      0.60 o
  -5   2  -6      272.46      268.84      2.29 o
  -4   2  -6       37.68       39.06      0.46 o
  -3   2  -6       31.88       32.08      0.43 o
  -2   2  -6      309.65      297.68      2.00 o
  -1   2  -6      528.83      511.09      3.69 o
   0   2  -6      186.46      226.17      1.67 o
   1   2  -6      499.45      497.46      3.81 o
   2   2  -6      431.33      455.83      3.52 o
   3   2  -6      216.69      206.38      1.60 o
   4   2  -6      241.66      241.71      2.15 o
   5   2  -6       43.32       39.68      0.76 o
   6   2  -6       48.72       52.78      1.18 o
   7   2  -6       60.88       57.53      1.23 o
   8   2  -6       41.35       41.55      1.38 o
   9   2  -6        3.44        4.53      0.77 o
  -8   3  -6        6.85        8.14      1.02 o
  -7   3  -6        6.16        5.09      0.87 o
  -6   3  -6       11.01       12.40      0.77 o
  -5   3  -6       31.83       29.32      0.71 o
  -4   3  -6       62.54       54.98      0.66 o
  -3   3  -6      112.67      124.41      1.18 o
  -2   3  -6       21.91       21.21      0.35 o
  -1   3  -6      128.64      126.42      1.00 o
   0   3  -6       12.85       16.74      0.26 o
   1   3  -6      379.85      384.47      2.79 o
   2   3  -6      229.66      244.74      1.82 o
   3   3  -6      268.68      286.90      2.28 o
   4   3  -6      149.39      170.71      1.58 o
   5   3  -6       55.69       54.69      0.78 o
   6   3  -6       87.06       79.38      1.06 o
   7   3  -6       81.25       78.71      1.45 o
   8   3  -6       24.25       22.07      1.13 o
   9   3  -6       20.65       24.22      1.18 o
  10   3  -6        7.49        7.91      0.92 o
  -7   4  -6        4.29        4.51      0.87 o
  -6   4  -6       36.59       33.53      1.16 o
  -5   4  -6       62.73       58.10      1.19 o
  -4   4  -6       36.29       31.42      0.64 o
  -3   4  -6      195.63      193.71      2.03 o
  -2   4  -6       68.36       69.47      0.80 o
  -1   4  -6       53.93       55.23      1.02 o
   0   4  -6      176.87      171.89      1.36 o
   1   4  -6       54.30       54.80      0.53 o
   2   4  -6      486.23      540.24      4.12 o
   3   4  -6      100.07      110.32      0.98 o
   4   4  -6       49.98       48.88      0.72 o
   5   4  -6      165.90      173.87      1.81 o
   6   4  -6       52.20       47.33      0.80 o
   7   4  -6        0.89        0.66      0.44 o
   8   4  -6        0.76        0.71      0.55 o
   9   4  -6       17.89       21.38      2.25 o
  10   4  -6        0.80        0.15      1.31 o
  -7   5  -6        5.79        4.65      0.87 o
  -6   5  -6       28.18       26.80      1.67 o
  -5   5  -6       11.51       10.78      0.90 o
  -4   5  -6       54.99       58.11      1.14 o
  -3   5  -6      122.49      117.26      1.43 o
  -2   5  -6       32.87       29.65      0.53 o
  -1   5  -6       80.12       88.60      0.98 o
   0   5  -6       39.83       47.17      0.58 o
   1   5  -6      376.61      351.70      2.97 o
   2   5  -6       29.53       29.85      0.43 o
   3   5  -6      131.63      137.61      1.19 o
   4   5  -6       51.01       60.72      0.67 o
   5   5  -6      244.06      265.80      2.57 o
   6   5  -6        6.29        5.90      0.37 o
   7   5  -6        4.56        6.16      0.53 o
   8   5  -6       12.55       12.58      0.90 o
   9   5  -6        2.42        3.13      0.72 o
  10   5  -6        6.37        7.56      1.31 o
  -6   6  -6        0.44        1.28      0.59 o
  -5   6  -6       13.20       13.37      0.91 o
  -4   6  -6       56.95       56.91      1.77 o
  -3   6  -6       49.92       49.88      1.04 o
  -2   6  -6      208.61      196.76      2.52 o
  -1   6  -6      216.06      209.52      2.04 o
   0   6  -6       58.40       53.43      0.69 o
   1   6  -6       53.45       55.54      0.69 o
   2   6  -6       27.43       30.85      0.50 o
   3   6  -6       67.23       68.64      0.86 o
   4   6  -6       94.15       92.20      1.27 o
   5   6  -6       15.99       16.90      0.60 o
   6   6  -6       12.67       11.32      0.59 o
   7   6  -6        2.88        0.54      0.47 o
   8   6  -6       18.25       16.52      0.97 o
   9   6  -6        2.36        3.36      0.77 o
  -5   7  -6        1.72        1.57      1.02 o
  -4   7  -6        7.83       10.24      0.98 o
  -3   7  -6       21.01       20.43      0.69 o
  -2   7  -6        6.76        6.17      0.38 o
  -1   7  -6      191.86      191.91      2.51 o
   0   7  -6      190.44      196.43      2.49 o
   1   7  -6       49.33       44.06      0.67 o
   2   7  -6      142.52      143.02      1.85 o
   3   7  -6       35.20       37.07      1.28 o
   4   7  -6       10.67       13.36      0.94 o
   5   7  -6       13.14       12.57      0.72 o
   6   7  -6       53.74       52.92      1.38 o
   7   7  -6        9.64       11.83      0.80 o
   8   7  -6        7.92        8.63      0.80 o
   9   7  -6        3.72        5.75      0.80 o
  -3   8  -6       18.68       17.55      0.73 o
  -2   8  -6        5.41        5.45      0.42 o
  -1   8  -6       21.14       18.51      0.58 o
   0   8  -6       95.12       90.16      2.80 o
   1   8  -6        2.98        3.01      0.49 o
   2   8  -6       39.20       32.29      0.72 o
   3   8  -6       30.03       28.15      1.45 o
   4   8  -6       43.37       38.09      1.08 o
   5   8  -6        1.47        0.37      0.56 o
   6   8  -6       47.03       49.01      2.98 o
   7   8  -6       22.20       20.21      1.02 o
   8   8  -6        2.78        4.85      0.77 o
   9   8  -6        3.12        2.54      1.09 o
  -2   9  -6        4.71        4.94      0.73 o
  -1   9  -6        3.11        2.91      0.73 o
   0   9  -6       44.51       42.66      1.60 o
   1   9  -6        0.88        0.91      0.35 o
   2   9  -6        7.43        7.65      0.45 o
   3   9  -6       26.44       25.28      0.87 o
   4   9  -6       50.81       52.39      1.28 o
   5   9  -6       11.86       13.01      0.82 o
   6   9  -6        5.08        5.49      0.66 o
   7   9  -6       10.73        9.11      0.80 o
   8   9  -6       14.36       14.64      0.97 o
   0  10  -6        4.36        5.38      0.73 o
   1  10  -6        4.05        3.49      0.73 o
   2  10  -6        6.53        6.76      0.45 o
   3  10  -6        1.61        1.37      0.45 o
   4  10  -6       35.11       37.91      3.42 o
   5  10  -6       37.10       38.90      1.38 o
   6  10  -6       10.99       11.10      0.77 o
  -6 -11  -5        0.11        0.00      0.40 o
  -5 -11  -5        8.49        7.73      0.49 o
  -4 -11  -5        3.43        1.81      1.38 o
  -3 -11  -5       12.89       13.92      0.80 o
  -2 -11  -5        0.63        0.73      1.45 o
  -8 -10  -5        7.53        8.00      0.82 o
  -7 -10  -5        1.39        1.91      0.56 o
  -6 -10  -5        4.46        3.91      0.40 o
  -5 -10  -5       29.01       30.14      0.72 o
  -4 -10  -5       28.29       30.03      1.28 o
  -3 -10  -5        3.03        2.30      0.47 o
  -2 -10  -5       15.31       13.30      1.01 o
  -9  -9  -5       42.01       51.01      2.18 o
  -8  -9  -5        6.14        5.39      0.72 o
  -7  -9  -5        0.53        0.00      0.58 o
  -6  -9  -5       61.46       64.62      1.17 o
  -5  -9  -5       22.18       18.48      0.61 o
  -4  -9  -5       19.21       15.63      0.59 o
  -3  -9  -5       20.33       17.19      0.81 o
  -2  -9  -5        5.70        3.79      0.41 o
  -1  -9  -5        1.76        0.15      1.31 o
   1  -9  -5        1.15        1.16      0.29 o
   2  -9  -5        0.20        0.00      0.44 o
 -10  -8  -5       15.68       18.89      1.60 o
  -9  -8  -5        7.95        5.67      1.16 o
  -8  -8  -5       23.30       20.86      1.03 o
  -7  -8  -5        9.32        8.78      0.59 o
  -6  -8  -5      121.73      128.96      2.21 o
  -5  -8  -5       35.46       35.66      0.68 o
  -4  -8  -5       73.90       66.96      0.90 o
  -3  -8  -5       68.66       75.91      1.59 o
  -2  -8  -5        2.04        2.24      0.30 o
  -1  -8  -5        3.03        2.79      0.30 o
   0  -8  -5      121.05      114.15      1.75 o
   1  -8  -5        1.66        1.38      0.31 o
   2  -8  -5        2.68        2.62      0.31 o
   3  -8  -5        0.08        0.00      0.31 o
 -10  -7  -5       10.96        8.72      1.16 o
  -9  -7  -5       10.48        9.53      0.82 o
  -8  -7  -5       13.57       11.14      0.74 o
  -7  -7  -5       19.06       14.37      0.56 o
  -6  -7  -5       74.68       79.33      1.30 o
  -5  -7  -5      216.70      221.58      2.21 o
  -4  -7  -5       16.26       16.01      0.39 o
  -3  -7  -5       45.50       47.58      0.56 o
  -2  -7  -5      100.29       93.94      1.59 o
  -1  -7  -5       37.80       41.01      0.68 o
   0  -7  -5       21.47       23.69      0.51 o
   1  -7  -5        7.01        8.21      0.41 o
   2  -7  -5       10.59        9.27      0.38 o
   3  -7  -5       41.80       38.82      0.76 o
   4  -7  -5       14.46       16.20      0.59 o
   5  -7  -5        7.87        7.70      0.62 o
 -10  -6  -5       13.54       15.89      0.97 o
  -9  -6  -5        1.25        0.42      0.66 o
  -8  -6  -5       21.73       19.98      0.81 o
  -7  -6  -5      102.88      105.01      1.68 o
  -6  -6  -5      691.39      708.64      7.30 o
  -5  -6  -5      505.94      499.11      5.18 o
  -4  -6  -5       15.60       13.75      0.37 o
  -3  -6  -5       12.76       11.96      0.31 o
  -2  -6  -5      317.54      341.76      2.95 o
  -1  -6  -5      200.75      199.96      1.96 o
   0  -6  -5       59.92       59.45      0.81 o
   1  -6  -5       77.46       77.37      1.01 o
   2  -6  -5       30.66       30.91      0.88 o
   3  -6  -5        9.41        8.00      0.55 o
   4  -6  -5       50.10       48.44      1.39 o
   5  -6  -5       23.43       25.90      0.76 o
 -10  -5  -5       35.41       39.63      1.38 o
  -9  -5  -5        1.81        2.67      0.66 o
  -8  -5  -5       55.02       47.84      1.38 o
  -7  -5  -5      127.24      123.40      1.31 o
  -6  -5  -5       65.12       57.04      0.71 o
  -5  -5  -5      116.73      115.52      1.40 o
  -4  -5  -5        4.08        4.41      0.26 o
  -3  -5  -5        0.62        0.59      0.16 o
  -2  -5  -5      415.71      485.63      3.83 o
  -1  -5  -5       91.98       88.82      0.82 o
   0  -5  -5        7.23        7.57      0.23 o
   1  -5  -5        1.14        1.30      0.16 o
   2  -5  -5       27.34       25.97      0.38 o
   3  -5  -5       23.71       25.16      0.52 o
   4  -5  -5       28.90       28.23      0.76 o
   5  -5  -5        0.97        0.40      0.37 o
   6  -5  -5       10.42       10.58      0.72 o
 -10  -4  -5        3.63        2.69      0.72 o
  -9  -4  -5       38.30       36.50      1.22 o
  -8  -4  -5       33.42       31.49      1.28 o
  -7  -4  -5       17.25       15.62      0.53 o
  -6  -4  -5       19.31       17.28      0.48 o
  -5  -4  -5       49.67       50.49      0.64 o
  -4  -4  -5       44.48       36.40      0.49 o
  -3  -4  -5       28.17       25.46      0.36 o
  -2  -4  -5     1554.90     1764.63     14.81 o
  -1  -4  -5     1550.76     1626.82     12.05 o
   0  -4  -5       70.08       76.43      0.68 o
   1  -4  -5        4.17        2.06      0.14 o
   2  -4  -5      122.20      129.16      1.29 o
   3  -4  -5       30.19       32.94      0.50 o
   4  -4  -5       14.12       13.37      0.41 o
   5  -4  -5       77.62       76.65      1.26 o
   6  -4  -5       16.68       18.50      0.72 o
   7  -4  -5        0.39        0.17      0.47 o
 -10  -3  -5       37.36       41.47      1.43 o
  -9  -3  -5        1.40        0.78      0.49 o
  -8  -3  -5      139.29      141.48      2.12 o
  -7  -3  -5      103.91      101.00      1.25 o
  -6  -3  -5       92.57       85.22      0.90 o
  -5  -3  -5       45.98       44.96      0.67 o
  -4  -3  -5      212.76      227.89      2.47 o
  -3  -3  -5      303.90      294.72      2.51 o
  -2  -3  -5      175.56      188.94      1.59 o
  -1  -3  -5      292.07      274.21      2.24 o
   0  -3  -5      691.67      729.06      6.09 o
   1  -3  -5      578.34      597.41      5.07 o
   2  -3  -5      119.19      115.36      1.11 o
   3  -3  -5       13.03       10.97      0.33 o
   4  -3  -5       94.74       92.48      1.06 o
   5  -3  -5       17.18       15.45      0.51 o
   6  -3  -5       15.57       16.95      0.70 o
   7  -3  -5       43.85       45.63      1.34 o
   8  -3  -5       12.13       13.08      1.31 o
 -10  -2  -5        2.04        2.18      1.02 o
  -9  -2  -5       10.66        9.71      0.68 o
  -8  -2  -5       97.83       97.31      1.91 o
  -7  -2  -5      209.87      217.29      2.26 o
  -6  -2  -5       67.06       66.42      1.27 o
  -5  -2  -5       55.99       60.91      0.70 o
  -4  -2  -5      405.85      418.10      3.86 o
  -3  -2  -5      889.38      874.21      7.26 o
  -2  -2  -5     1848.45     1830.08     13.17 o
  -1  -2  -5       42.57       43.78      0.43 o
   0  -2  -5      420.49      403.20      2.95 o
   1  -2  -5       12.72       14.27      0.26 o
   2  -2  -5      605.99      623.74      4.58 o
   3  -2  -5      121.43      134.07      1.28 o
   4  -2  -5       10.71       11.28      0.56 o
   5  -2  -5       66.18       69.46      1.44 o
   6  -2  -5       47.58       48.30      0.85 o
   7  -2  -5       84.81       80.52      1.75 o
   8  -2  -5       29.03       27.76      1.74 o
 -10  -1  -5        1.05        0.00      0.70 o
  -9  -1  -5       13.09       11.09      1.02 o
  -8  -1  -5       23.33       21.49      0.88 o
  -7  -1  -5       16.31       15.96      0.61 o
  -6  -1  -5       46.40       47.21      0.80 o
  -5  -1  -5      235.15      236.22      2.33 o
  -4  -1  -5      568.27      591.77      4.60 o
  -3  -1  -5     1228.59     1267.13     10.07 o
  -2  -1  -5      249.40      238.17      1.76 o
  -1  -1  -5      219.98      235.75      1.75 o
   0  -1  -5     6709.44     6384.32     48.81 o
   1  -1  -5       27.16       27.49      0.36 o
   2  -1  -5      160.22      171.09      1.49 o
   3  -1  -5       86.41       93.58      0.95 o
   4  -1  -5      109.22      102.57      1.06 o
   5  -1  -5       12.56       14.21      0.40 o
   6  -1  -5       10.77       10.60      0.67 o
   7  -1  -5      142.42      140.28      2.10 o
   8  -1  -5       10.06       10.03      1.16 o
   9  -1  -5        1.83        0.00      1.02 o
 -10   0  -5        1.06        0.66      0.77 o
  -9   0  -5       22.65       21.45      1.12 o
  -8   0  -5      121.63      113.49      1.87 o
  -7   0  -5        2.94        1.66      0.73 o
  -6   0  -5       68.19       67.66      1.17 o
  -5   0  -5      225.56      219.83      1.98 o
  -4   0  -5      108.23      116.05      0.93 o
  -3   0  -5     3724.26     3896.41     29.14 o
  -2   0  -5      342.16      370.45      3.91 o
  -1   0  -5      313.18      288.93      2.10 o
   0   0  -5     1114.02     1086.13      7.71 o
   1   0  -5      787.10      730.62      5.22 o
   2   0  -5      978.00     1035.13      7.82 o
   3   0  -5       34.13       36.41      0.47 o
   4   0  -5       17.85       14.51      0.37 o
   5   0  -5      329.62      328.46      2.86 o
   6   0  -5      244.80      245.06      2.60 o
   7   0  -5      137.10      139.29      2.07 o
   8   0  -5       73.72       73.64      1.75 o
   9   0  -5        1.63        1.31      1.02 o
  -9   1  -5        4.13        2.99      0.73 o
  -8   1  -5       19.20       21.22      1.31 o
  -7   1  -5       96.06       88.14      1.85 o
  -6   1  -5       95.23       91.63      1.75 o
  -5   1  -5      130.49      129.68      1.29 o
  -4   1  -5      290.05      329.61      2.35 o
  -3   1  -5      177.72      182.80      1.42 o
  -2   1  -5     3686.68     3705.25     25.25 o
  -1   1  -5     1375.93     1342.30     10.10 o
   0   1  -5      955.06      954.74      7.16 o
   1   1  -5      455.63      467.17      3.56 o
   2   1  -5      198.90      232.38      1.84 o
   3   1  -5       94.56      104.94      0.93 o
   4   1  -5       33.25       37.00      0.53 o
   5   1  -5        6.06        5.27      0.27 o
   6   1  -5       82.28       77.29      1.09 o
   7   1  -5       48.41       49.26      1.08 o
   8   1  -5       49.57       50.14      1.44 o
   9   1  -5       55.60       54.96      1.59 o
  -9   2  -5        3.14        2.95      0.80 o
  -8   2  -5        3.97        4.07      1.02 o
  -7   2  -5        6.03        4.21      0.87 o
  -6   2  -5      155.35      153.63      1.91 o
  -5   2  -5      110.40      105.42      1.13 o
  -4   2  -5      254.17      258.14      2.00 o
  -3   2  -5      989.79     1114.67      7.92 o
  -2   2  -5      371.42      380.25      2.52 o
  -1   2  -5     1484.25     1506.21     10.77 o
   0   2  -5        4.85        5.31      0.24 o
   1   2  -5      769.04      721.96      6.12 o
   2   2  -5     1087.84     1119.82      8.47 o
   3   2  -5      892.48      950.77      6.74 o
   4   2  -5      130.18      133.53      1.27 o
   5   2  -5       20.12       18.36      0.45 o
   6   2  -5       72.07       74.34      1.00 o
   7   2  -5      102.78       99.73      1.42 o
   8   2  -5        7.41        6.60      1.53 o
   9   2  -5       42.45       41.95      1.44 o
  10   2  -5        5.13        8.05      0.87 o
  -8   3  -5       36.10       35.02      1.60 o
  -7   3  -5        0.46        0.00      0.73 o
  -6   3  -5       11.65       11.73      0.77 o
  -5   3  -5       48.74       45.84      0.85 o
  -4   3  -5      369.14      362.63      2.94 o
  -3   3  -5       86.74       77.45      0.80 o
  -2   3  -5      695.66      750.34      5.36 o
  -1   3  -5     1113.50     1219.63      8.61 o
   0   3  -5      328.13      303.76      2.22 o
   1   3  -5      499.44      526.92      3.78 o
   2   3  -5      519.80      512.98      3.71 o
   3   3  -5      617.19      680.78      5.20 o
   4   3  -5      468.41      521.28      4.06 o
   5   3  -5        1.85        1.64      0.27 o
   6   3  -5       36.90       35.91      0.69 o
   7   3  -5        7.59        5.72      0.55 o
   8   3  -5       19.53       17.96      0.83 o
   9   3  -5        4.86        4.09      0.77 o
  10   3  -5        4.75        6.67      0.87 o
  -7   4  -5        3.66        2.33      0.87 o
  -6   4  -5        1.10        0.83      0.56 o
  -5   4  -5       65.73       62.91      1.50 o
  -4   4  -5      219.45      226.27      2.12 o
  -3   4  -5      532.15      539.84      4.96 o
  -2   4  -5      142.38      128.18      1.29 o
  -1   4  -5      331.19      349.72      2.69 o
   0   4  -5       39.78       43.11      0.42 o
   1   4  -5        6.63        6.39      0.21 o
   2   4  -5      208.46      230.79      1.72 o
   3   4  -5      538.72      568.20      4.35 o
   4   4  -5      151.55      150.96      1.40 o
   5   4  -5       14.38       14.21      0.47 o
   6   4  -5       14.89       14.88      0.53 o
   7   4  -5       14.72       10.90      0.61 o
   8   4  -5        8.38        8.39      0.64 o
   9   4  -5        4.45        4.07      0.72 o
  10   4  -5        0.10        0.00      0.66 o
  -7   5  -5        2.97        3.92      0.87 o
  -6   5  -5        0.21        0.00      0.56 o
  -5   5  -5        9.91       10.48      0.77 o
  -4   5  -5       92.05       83.56      1.54 o
  -3   5  -5      593.06      632.34      5.47 o
  -2   5  -5       22.43       22.53      0.43 o
  -1   5  -5        9.20        9.13      0.29 o
   0   5  -5       32.64       35.00      0.42 o
   1   5  -5       43.70       41.74      0.46 o
   2   5  -5       18.37       20.86      0.32 o
   3   5  -5       44.56       51.02      0.55 o
   4   5  -5      583.40      627.42      4.84 o
   5   5  -5       54.33       67.60      0.88 o
   6   5  -5      114.83      116.14      1.36 o
   7   5  -5        7.94        9.33      0.61 o
   8   5  -5        4.47        6.15      0.87 o
   9   5  -5        2.18        2.27      0.61 o
  10   5  -5        1.70        0.87      1.02 o
  -6   6  -5        3.98        3.74      0.70 o
  -5   6  -5        4.25        3.67      0.62 o
  -4   6  -5       21.16       21.82      0.76 o
  -3   6  -5        6.86        8.46      0.42 o
  -2   6  -5       72.18       66.08      1.04 o
  -1   6  -5       84.80       83.14      0.90 o
   0   6  -5        5.01        6.22      0.21 o
   1   6  -5       24.29       25.88      0.41 o
   2   6  -5       31.80       34.53      0.52 o
   3   6  -5       10.10        8.70      0.31 o
   4   6  -5       18.71       20.25      0.39 o
   5   6  -5      220.53      237.12      2.35 o
   6   6  -5        5.19        4.69      0.35 o
   7   6  -5       11.93        7.25      0.55 o
   8   6  -5       30.77       34.88      1.06 o
   9   6  -5        2.34        3.60      0.70 o
  10   6  -5       22.04       23.54      1.74 o
  -5   7  -5        6.35        7.14      0.73 o
  -4   7  -5        1.67        2.29      0.45 o
  -3   7  -5       73.64       77.05      1.96 o
  -2   7  -5        2.63        2.29      0.36 o
  -1   7  -5       10.08       11.34      0.47 o
   0   7  -5       74.60       76.42      1.09 o
   1   7  -5       86.92       82.57      1.07 o
   2   7  -5      208.74      208.20      2.40 o
   3   7  -5      396.91      393.42      4.01 o
   4   7  -5       81.49       86.93      1.18 o
   5   7  -5       12.92       13.41      0.73 o
   6   7  -5      161.03      158.74      2.82 o
   7   7  -5      162.66      149.10      2.77 o
   8   7  -5        8.42        7.93      0.77 o
   9   7  -5        0.80        1.25      0.70 o
  -3   8  -5        2.19        3.10      0.43 o
  -2   8  -5        2.27        1.94      0.33 o
  -1   8  -5        8.14        9.27      0.49 o
   0   8  -5        9.68       12.36      0.47 o
   1   8  -5      208.75      216.92      2.92 o
   2   8  -5       12.48       10.32      0.62 o
   3   8  -5        6.80        6.05      0.38 o
   4   8  -5       72.51       73.74      1.49 o
   5   8  -5        1.95        2.99      0.56 o
   6   8  -5        3.44        4.20      0.66 o
   7   8  -5       44.82       45.00      3.12 o
   8   8  -5        6.93        8.01      0.77 o
   9   8  -5        1.11        0.04      0.70 o
  -2   9  -5       14.52       14.39      1.02 o
  -1   9  -5        6.08        5.50      0.87 o
   0   9  -5        1.81        1.36      0.73 o
   1   9  -5        2.61        2.83      0.30 o
   2   9  -5       48.19       46.80      2.62 o
   3   9  -5       56.47       56.29      1.74 o
   4   9  -5       55.40       59.85      1.67 o
   5   9  -5       53.65       60.19      3.12 o
   6   9  -5       54.12       54.10      1.38 o
   7   9  -5       22.37       23.46      2.25 o
   8   9  -5        0.77        0.66      0.66 o
   0  10  -5        8.81        6.10      0.73 o
   1  10  -5        6.67        6.68      0.73 o
   2  10  -5        4.05        3.78      0.73 o
   3  10  -5        4.31        5.09      0.51 o
   4  10  -5       11.93       11.61      1.53 o
   5  10  -5        6.19        6.46      0.94 o
   6  10  -5       13.32       12.00      0.80 o
   7  10  -5        3.25        3.35      0.72 o
  -6 -11  -4        1.20        0.95      0.40 o
  -5 -11  -4        0.18        0.00      0.35 o
  -4 -11  -4       92.48       89.05      1.89 o
  -3 -11  -4        8.58        7.79      1.60 o
  -2 -11  -4        1.85        1.60      1.45 o
  -8 -10  -4        2.24        2.33      0.62 o
  -7 -10  -4        5.28        4.43      0.62 o
  -6 -10  -4        2.55        2.34      0.40 o
  -5 -10  -4        8.27        9.38      0.45 o
  -4 -10  -4        5.01        3.37      0.53 o
  -3 -10  -4       23.83       26.50      0.68 o
  -2 -10  -4       23.13       31.39      2.33 o
  -9  -9  -4        7.76        8.14      1.16 o
  -8  -9  -4       11.79       11.21      0.82 o
  -7  -9  -4        6.29        5.10      0.65 o
  -6  -9  -4       25.58       24.86      0.96 o
  -5  -9  -4        1.60        0.10      0.37 o
  -4  -9  -4       33.16       27.12      0.75 o
  -3  -9  -4      136.66      133.66      1.40 o
  -2  -9  -4       16.32       15.09      0.49 o
  -1  -9  -4       25.93       29.21      2.03 o
   2  -9  -4        5.11        4.94      0.44 o
 -10  -8  -4        0.00        0.00      1.02 o
  -9  -8  -4        2.84        0.15      1.02 o
  -8  -8  -4        1.84        0.15      0.62 o
  -7  -8  -4       63.59       61.99      1.20 o
  -6  -8  -4        4.67        4.44      0.49 o
  -5  -8  -4       60.28       58.29      1.01 o
  -4  -8  -4        9.36        8.13      0.32 o
  -3  -8  -4       75.56       68.79      0.93 o
  -2  -8  -4       26.64       22.77      0.63 o
  -1  -8  -4       12.70        9.14      1.31 o
   1  -8  -4       61.24       56.47      0.92 o
   2  -8  -4        1.42        1.09      0.31 o
   3  -8  -4        4.16        4.49      0.34 o
   4  -8  -4        1.41        1.45      0.58 o
 -10  -7  -4        1.98        3.49      1.16 o
  -9  -7  -4        8.40        6.15      0.77 o
  -8  -7  -4      142.35      136.42      3.33 o
  -7  -7  -4       42.81       40.57      0.85 o
  -6  -7  -4      192.19      195.97      2.60 o
  -5  -7  -4      110.76      100.30      1.15 o
  -4  -7  -4       12.30       10.76      0.37 o
  -3  -7  -4       17.52       16.79      0.32 o
  -2  -7  -4       59.94       60.73      0.79 o
  -1  -7  -4        3.00        3.75      0.28 o
   0  -7  -4      284.80      283.76      5.09 o
   1  -7  -4       16.25       17.95      0.51 o
   2  -7  -4       30.11       26.74      0.72 o
   3  -7  -4       10.24        8.11      0.57 o
   4  -7  -4        6.41        5.01      0.36 o
   5  -7  -4        3.55        4.73      0.64 o
 -10  -6  -4        3.89        5.12      0.82 o
  -9  -6  -4       10.91       10.48      0.80 o
  -8  -6  -4        0.49        0.00      0.44 o
  -7  -6  -4       57.05       57.43      1.34 o
  -6  -6  -4      284.39      279.44      3.58 o
  -5  -6  -4      229.75      226.52      2.22 o
  -4  -6  -4      126.50      129.49      1.31 o
  -3  -6  -4       90.27       82.16      0.82 o
  -2  -6  -4       31.18       33.42      0.47 o
  -1  -6  -4      294.03      284.41      3.62 o
   0  -6  -4       73.71       67.64      1.27 o
   1  -6  -4      183.58      170.06      2.01 o
   2  -6  -4      373.12      365.32      4.33 o
   3  -6  -4       36.73       34.39      0.77 o
   4  -6  -4        0.99        0.82      0.34 o
   5  -6  -4        1.95        2.37      0.36 o
   6  -6  -4        4.10        3.95      0.50 o
 -10  -5  -4       10.22        7.21      0.94 o
  -9  -5  -4       13.87       12.67      0.82 o
  -8  -5  -4        4.27        2.65      0.62 o
  -7  -5  -4        7.11        5.35      0.38 o
  -6  -5  -4       87.84       97.05      1.07 o
  -5  -5  -4      110.24      106.89      1.18 o
  -4  -5  -4      157.75      146.04      1.47 o
  -3  -5  -4       23.14       26.98      0.41 o
  -2  -5  -4       45.15       42.21      0.43 o
  -1  -5  -4      102.30      105.97      1.08 o
   0  -5  -4       53.30       70.98      0.76 o
   1  -5  -4       52.78       56.10      0.65 o
   2  -5  -4      165.57      171.49      1.82 o
   3  -5  -4      185.10      181.83      1.75 o
   4  -5  -4      205.86      204.95      2.60 o
   5  -5  -4        3.43        3.18      0.38 o
   6  -5  -4       12.35       16.72      0.70 o
 -10  -4  -4        1.11        1.85      0.73 o
  -9  -4  -4       50.64       47.15      1.38 o
  -8  -4  -4       84.39       75.24      1.37 o
  -7  -4  -4       51.88       45.62      1.02 o
  -6  -4  -4       60.92       55.12      0.74 o
  -5  -4  -4       32.70       31.29      0.47 o
  -4  -4  -4      127.98      121.47      1.20 o
  -3  -4  -4       12.58       13.33      0.26 o
  -2  -4  -4      106.34      109.44      1.04 o
  -1  -4  -4      560.91      594.10      4.62 o
   0  -4  -4        8.83       14.45      0.41 o
   1  -4  -4       13.20       10.10      0.21 o
   2  -4  -4       34.63       34.80      0.39 o
   3  -4  -4      124.91      131.72      1.31 o
   4  -4  -4       17.66       15.40      0.52 o
   5  -4  -4       10.09        7.56      0.69 o
   6  -4  -4       14.45       14.34      0.77 o
   7  -4  -4       35.16       34.85      0.95 o
 -10  -3  -4        6.63        8.04      0.87 o
  -9  -3  -4       11.73       10.63      0.86 o
  -8  -3  -4        2.04        1.63      0.55 o
  -7  -3  -4      299.48      294.88      2.92 o
  -6  -3  -4      160.31      163.03      1.57 o
  -5  -3  -4      218.48      246.75      2.02 o
  -4  -3  -4      219.15      243.29      2.33 o
  -3  -3  -4        3.17        2.82      0.18 o
  -2  -3  -4      145.87      140.24      1.36 o
  -1  -3  -4      120.02      111.22      0.95 o
   0  -3  -4       76.30       79.55      0.78 o
   1  -3  -4     1799.58     1773.52     14.88 o
   2  -3  -4      156.12      169.69      1.41 o
   3  -3  -4       64.23       72.03      0.79 o
   4  -3  -4       71.60       70.51      0.84 o
   5  -3  -4        4.78        5.27      0.32 o
   6  -3  -4       82.34       83.93      2.00 o
   7  -3  -4       20.42       21.27      1.56 o
   8  -3  -4        4.06        2.91      1.02 o
 -10  -2  -4        0.22        0.29      0.87 o
  -9  -2  -4        0.13        0.00      0.51 o
  -8  -2  -4      336.52      330.50      4.25 o
  -7  -2  -4      227.78      227.60      2.37 o
  -6  -2  -4       67.09       59.60      0.84 o
  -5  -2  -4      251.91      246.60      2.20 o
  -4  -2  -4      802.95      856.71      7.07 o
  -3  -2  -4      125.60      136.83      1.24 o
  -2  -2  -4     1032.41      968.46      7.00 o
  -1  -2  -4      227.59      237.29      1.80 o
   0  -2  -4      304.10      292.65      2.28 o
   1  -2  -4      109.05      107.38      0.91 o
   2  -2  -4      234.25      246.94      2.35 o
   3  -2  -4        0.39        0.86      0.17 o
   4  -2  -4       97.11       85.24      1.00 o
   5  -2  -4        1.79        1.90      0.54 o
   6  -2  -4       15.46       15.58      0.56 o
   7  -2  -4       20.04       21.80      1.24 o
   8  -2  -4       20.67       22.82      1.60 o
 -10  -1  -4        1.33        0.00      0.77 o
  -9  -1  -4       18.68       21.11      0.88 o
  -8  -1  -4       30.52       30.50      0.98 o
  -7  -1  -4      164.54      175.43      2.20 o
  -6  -1  -4       95.64      101.55      1.31 o
  -5  -1  -4      188.39      174.38      2.00 o
  -4  -1  -4     1187.48     1320.36      9.98 o
  -3  -1  -4      118.80      129.36      1.18 o
  -2  -1  -4     3208.19     3149.06     21.53 o
  -1  -1  -4       54.42       52.97      0.44 o
   0  -1  -4     1632.20     1537.79     21.07 o
   1  -1  -4       80.70       78.73      0.66 o
   2  -1  -4      120.53      131.10      1.17 o
   3  -1  -4       34.87       33.55      0.42 o
   4  -1  -4       38.44       35.32      0.53 o
   5  -1  -4        2.33        1.52      0.23 o
   6  -1  -4       20.46       17.89      0.53 o
   7  -1  -4       68.36       74.12      1.34 o
   8  -1  -4        5.36        3.49      1.02 o
   9  -1  -4       19.07       16.57      1.45 o
 -10   0  -4        1.76        0.84      0.77 o
  -9   0  -4       18.94       18.42      1.03 o
  -8   0  -4        3.21        0.88      0.58 o
  -7   0  -4      154.65      147.87      2.15 o
  -6   0  -4      373.04      368.06      3.94 o
  -5   0  -4      963.90     1021.66      9.23 o
  -4   0  -4      176.22      197.99      1.46 o
  -3   0  -4     1623.24     1660.39     17.32 o
  -2   0  -4      949.41      950.21      8.16 o
  -1   0  -4      367.29      364.83      2.51 o
   0   0  -4    10123.71     7842.78    124.78 o
   1   0  -4     1360.87     1401.14     10.61 o
   2   0  -4     1866.96     1951.67     14.61 o
   3   0  -4        2.36        2.11      0.16 o
   4   0  -4      271.79      282.28      4.07 o
   5   0  -4       10.85        9.32      0.31 o
   6   0  -4       29.72       31.04      0.56 o
   7   0  -4       14.83       15.30      0.70 o
   8   0  -4       35.09       38.11      1.28 o
   9   0  -4        7.02        6.18      0.82 o
  -9   1  -4       10.24       11.27      2.76 o
  -8   1  -4       10.68        7.12      1.45 o
  -7   1  -4       28.91       24.01      1.01 o
  -6   1  -4      176.69      176.44      4.00 o
  -5   1  -4       92.77       91.15      0.98 o
  -4   1  -4       21.80       24.35      0.37 o
  -3   1  -4      119.09      130.88      0.97 o
  -2   1  -4      418.64      415.04      2.88 o
  -1   1  -4     2052.89     1951.19     14.18 o
   0   1  -4     2967.64     2908.84     21.90 o
   1   1  -4      204.69      188.82      1.49 o
   2   1  -4       58.65       54.75      0.64 o
   3   1  -4       10.34        9.44      0.31 o
   4   1  -4       34.80       33.82      0.50 o
   5   1  -4      296.74      308.11      2.68 o
   6   1  -4        1.65        1.34      0.26 o
   7   1  -4       28.73       29.27      0.70 o
   8   1  -4       22.12       23.82      2.98 o
   9   1  -4       12.18       10.14      0.87 o
  -9   2  -4       20.75       20.95      1.12 o
  -8   2  -4       17.41       16.59      1.02 o
  -7   2  -4        9.62        7.27      1.02 o
  -6   2  -4       55.66       50.91      0.87 o
  -5   2  -4      102.04      103.69      1.11 o
  -4   2  -4      211.95      204.15      1.60 o
  -3   2  -4      359.19      347.85      2.54 o
  -2   2  -4     1708.46     1806.41     12.34 o
  -1   2  -4      618.22      592.46      4.08 o
   0   2  -4      913.92      902.12      6.41 o
   1   2  -4     1725.81     1693.88     12.01 o
   2   2  -4      273.90      275.80      2.15 o
   3   2  -4      725.15      753.98      5.75 o
   4   2  -4      553.77      564.88      4.71 o
   5   2  -4      117.93      115.40      1.17 o
   6   2  -4        7.82        8.00      0.35 o
   7   2  -4        0.34        0.00      0.35 o
   8   2  -4        0.23        0.32      0.56 o
   9   2  -4        0.71        1.16      0.62 o
  10   2  -4       14.13       15.97      1.03 o
  -8   3  -4       20.18       18.39      1.08 o
  -7   3  -4       21.52       22.09      1.31 o
  -6   3  -4      123.76      120.80      2.62 o
  -5   3  -4      106.58      107.53      1.28 o
  -4   3  -4      148.50      150.67      1.47 o
  -3   3  -4      233.98      239.47      1.83 o
  -2   3  -4      877.34      956.73      6.79 o
  -1   3  -4     1424.99     1533.44     10.51 o
   0   3  -4      129.36      127.29      0.95 o
   1   3  -4      217.62      226.08      1.66 o
   2   3  -4      781.11      745.31      5.32 o
   3   3  -4       70.41       74.70      0.79 o
   4   3  -4      704.35      766.06      5.50 o
   5   3  -4       90.55       82.21      1.17 o
   6   3  -4      298.92      295.64      2.90 o
   7   3  -4       11.15       10.93      0.46 o
   8   3  -4        4.80        4.19      0.55 o
   9   3  -4        5.42        6.87      0.77 o
  10   3  -4        6.09        6.82      0.87 o
  -7   4  -4       12.53       13.22      1.16 o
  -6   4  -4        0.11        0.59      0.65 o
  -5   4  -4        7.84        6.54      0.59 o
  -4   4  -4      468.80      485.07      4.26 o
  -3   4  -4       40.33       35.95      0.60 o
  -2   4  -4      265.02      286.49      2.68 o
  -1   4  -4     1163.30     1208.18      9.86 o
   0   4  -4        4.64        6.29      0.18 o
   1   4  -4       42.61       45.23      0.40 o
   2   4  -4       40.75       34.21      0.37 o
   3   4  -4     1496.70     1557.53     11.77 o
   4   4  -4      168.14      183.38      1.88 o
   5   4  -4      158.43      186.53      1.91 o
   6   4  -4       52.13       55.36      0.82 o
   7   4  -4        8.54        7.57      0.47 o
   8   4  -4        1.06        0.00      0.54 o
   9   4  -4       98.45      103.42      2.21 o
  10   4  -4        0.38        0.00      0.66 o
  -7   5  -4        2.34        3.63      0.87 o
  -6   5  -4        5.09        6.73      0.70 o
  -5   5  -4        3.90        3.42      0.59 o
  -4   5  -4        1.50        2.39      0.35 o
  -3   5  -4      349.10      350.78      3.10 o
  -2   5  -4        4.24        4.46      0.24 o
  -1   5  -4       32.78       38.41      0.49 o
   0   5  -4      196.23      183.88      1.47 o
   1   5  -4       10.00       10.13      0.25 o
   2   5  -4      280.88      287.21      2.25 o
   3   5  -4       48.19       45.61      0.51 o
   4   5  -4        9.68        8.09      0.27 o
   5   5  -4       16.50       17.94      0.47 o
   6   5  -4      158.62      175.99      2.48 o
   7   5  -4        8.10        5.65      0.47 o
   8   5  -4       32.74       31.93      0.98 o
   9   5  -4        5.27        5.13      0.64 o
  10   5  -4        7.69        6.91      0.87 o
  -6   6  -4       11.30       15.26      0.94 o
  -5   6  -4       27.98       30.42      1.08 o
  -4   6  -4        0.07        0.00      0.50 o
  -3   6  -4       80.00       88.51      1.59 o
  -2   6  -4        5.00        4.56      0.22 o
  -1   6  -4      123.47      124.72      1.38 o
   0   6  -4      223.42      216.51      2.11 o
   1   6  -4      198.51      192.82      2.06 o
   2   6  -4       48.48       49.52      0.62 o
   3   6  -4       24.58       24.48      0.48 o
   4   6  -4       36.80       38.03      0.60 o
   5   6  -4      184.12      184.92      1.74 o
   6   6  -4        8.00        6.87      0.41 o
   7   6  -4       53.74       50.16      1.24 o
   8   6  -4        9.32        6.49      0.61 o
   9   6  -4        5.50        6.25      0.77 o
  10   6  -4        1.25        0.44      1.02 o
  -5   7  -4       13.02       17.33      0.97 o
  -4   7  -4       29.77       33.08      1.10 o
  -3   7  -4        6.93        6.80      0.42 o
  -2   7  -4       20.31       19.28      0.54 o
  -1   7  -4       31.36       31.23      0.61 o
   0   7  -4       15.83       18.96      0.39 o
   1   7  -4       77.05       75.36      0.91 o
   2   7  -4       90.01       85.37      0.93 o
   3   7  -4      233.78      231.44      2.93 o
   4   7  -4        7.14        6.62      0.32 o
   5   7  -4       33.30       31.24      0.81 o
   6   7  -4       31.97       33.17      1.12 o
   7   7  -4      134.30      139.42      2.62 o
   8   7  -4       10.79        9.36      0.80 o
   9   7  -4       11.67       12.94      0.91 o
  -3   8  -4        3.32        3.16      0.42 o
  -2   8  -4        1.65        1.77      0.38 o
  -1   8  -4        5.53        5.76      0.32 o
   0   8  -4        5.61        7.04      0.34 o
   1   8  -4       22.35       19.97      0.80 o
   2   8  -4      190.08      183.28      3.59 o
   3   8  -4      121.08      128.15      2.37 o
   4   8  -4      185.37      192.82      3.12 o
   5   8  -4       25.28       24.63      1.31 o
   6   8  -4       23.86       25.11      1.24 o
   7   8  -4        4.37        3.90      0.66 o
   8   8  -4       17.69       20.07      1.08 o
   9   8  -4        5.04        1.85      0.77 o
  -2   9  -4       14.32       15.99      1.02 o
  -1   9  -4        1.25        1.29      0.38 o
   0   9  -4        2.23        2.78      0.38 o
   1   9  -4       15.37       16.55      0.47 o
   2   9  -4        5.26        5.86      0.36 o
   3   9  -4       58.83       63.81      2.98 o
   4   9  -4       67.89       66.07      2.69 o
   5   9  -4      104.82       99.36      2.25 o
   6   9  -4        1.84        1.85      0.56 o
   7   9  -4       12.37       14.11      1.09 o
   8   9  -4        6.11        5.13      0.77 o
   0  10  -4        0.94        1.45      0.58 o
   1  10  -4       10.48       11.63      0.87 o
   2  10  -4        2.65        2.91      0.58 o
   3  10  -4        1.30        2.66      0.45 o
   4  10  -4       37.39       44.24      3.05 o
   5  10  -4       11.11        9.98      0.66 o
   6  10  -4       21.98       20.37      1.38 o
   7  10  -4       25.71       29.64      1.53 o
   3  11  -4        1.71        2.76      0.73 o
   4  11  -4        3.95        4.80      0.87 o
   5  11  -4        2.46        1.68      0.73 o
  -6 -11  -3        4.79        4.15      0.43 o
  -5 -11  -3        3.67        2.29      0.37 o
  -4 -11  -3        1.52        1.03      2.47 o
  -3 -11  -3        4.97        4.37      0.42 o
  -2 -11  -3        2.15        0.00      1.45 o
  -8 -10  -3        6.62        7.90      0.77 o
  -7 -10  -3        2.58        0.87      0.62 o
  -6 -10  -3        8.40        7.68      0.48 o
  -5 -10  -3       20.96       19.64      0.71 o
  -4 -10  -3       55.97       58.98      1.68 o
  -3 -10  -3        1.80        1.06      0.49 o
  -2 -10  -3       35.61       38.51      2.47 o
  -1 -10  -3        0.61        0.87      1.45 o
  -9  -9  -3        0.41        0.73      0.87 o
  -8  -9  -3        2.21        1.16      0.73 o
  -7  -9  -3        6.89        4.80      0.62 o
  -6  -9  -3        4.83        4.23      0.44 o
  -5  -9  -3      107.33      113.41      1.48 o
  -4  -9  -3       15.19        9.92      0.91 o
  -3  -9  -3        3.01        3.54      0.63 o
  -2  -9  -3       27.23       20.04      0.89 o
  -1  -9  -3       38.87       32.84      2.18 o
   2  -9  -3        4.12        3.34      0.44 o
 -10  -8  -3       13.03       13.81      1.45 o
  -9  -8  -3       53.91       53.04      2.18 o
  -8  -8  -3       24.14       23.21      1.60 o
  -7  -8  -3       62.88       63.52      1.20 o
  -6  -8  -3       63.15       63.49      1.17 o
  -5  -8  -3      129.41      125.13      1.76 o
  -4  -8  -3       10.92        7.10      0.48 o
  -3  -8  -3       23.22       21.77      0.48 o
  -2  -8  -3       18.71       14.32      0.49 o
  -1  -8  -3       76.23       85.16      3.34 o
   2  -8  -3        2.93        2.55      0.31 o
   3  -8  -3       11.96       10.90      0.51 o
   4  -8  -3       19.39       22.67      1.16 o
 -10  -7  -3        4.37        1.89      1.16 o
  -9  -7  -3        4.89        3.57      1.16 o
  -8  -7  -3       44.08       39.06      1.01 o
  -7  -7  -3      263.24      258.06      2.91 o
  -6  -7  -3       38.13       34.72      1.53 o
  -5  -7  -3       46.55       40.05      0.70 o
  -4  -7  -3        5.89        5.14      0.22 o
  -3  -7  -3        0.86        0.42      0.25 o
  -2  -7  -3      126.48      122.94      1.42 o
  -1  -7  -3       15.70       14.65      0.42 o
   0  -7  -3       63.64       77.31      3.05 o
   1  -7  -3       52.54       47.82      0.82 o
   2  -7  -3       63.58       66.49      1.13 o
   3  -7  -3        2.30        1.44      0.27 o
   4  -7  -3       15.37       15.66      0.77 o
   5  -7  -3        0.85        0.39      0.30 o
 -10  -6  -3        0.54        0.00      0.72 o
  -9  -6  -3       14.67       15.00      2.40 o
  -8  -6  -3        0.09        0.00      0.47 o
  -7  -6  -3       31.59       26.92      0.87 o
  -6  -6  -3      666.44      674.27      6.94 o
  -5  -6  -3      230.22      220.37      2.40 o
  -4  -6  -3        7.47        6.27      0.24 o
  -3  -6  -3       22.78       25.95      0.39 o
  -2  -6  -3       15.49       16.27      0.31 o
  -1  -6  -3      120.49      123.99      2.18 o
   0  -6  -3        8.15       10.03      1.16 o
   1  -6  -3      101.42      100.85      2.18 o
   2  -6  -3      397.59      388.82     13.93 o
   3  -6  -3      185.39      185.53      2.35 o
   4  -6  -3       24.64       22.12      0.59 o
   5  -6  -3       17.01       18.14      0.58 o
   6  -6  -3        0.09        0.00      0.94 o
 -10  -5  -3        5.01        5.27      1.74 o
  -9  -5  -3        3.31        3.25      0.66 o
  -8  -5  -3      102.47       95.86      2.28 o
  -7  -5  -3       74.21       74.97      1.56 o
  -6  -5  -3       60.19       55.85      0.72 o
  -5  -5  -3      176.42      180.10      1.79 o
  -4  -5  -3       52.88       50.67      0.68 o
  -3  -5  -3       31.95       26.98      0.37 o
  -2  -5  -3       60.71       62.27      0.57 o
  -1  -5  -3       78.73       82.21      1.14 o
   0  -5  -3       45.31       50.95      1.03 o
   1  -5  -3      227.23      215.98      2.18 o
   2  -5  -3       31.72       31.45      0.51 o
   3  -5  -3      379.22      367.45      3.38 o
   4  -5  -3      123.15      117.78      1.68 o
   5  -5  -3        5.56        4.55      0.42 o
   6  -5  -3       12.36       12.79      0.52 o
   7  -5  -3        2.36        1.74      1.24 o
 -10  -4  -3       19.51       25.06      1.18 o
  -9  -4  -3       22.32       19.57      1.89 o
  -8  -4  -3       30.76       26.71      0.89 o
  -7  -4  -3      126.62      123.05      1.43 o
  -6  -4  -3       96.48       95.72      1.04 o
  -5  -4  -3       25.30       23.91      0.76 o
  -4  -4  -3      546.02      581.53      4.82 o
  -3  -4  -3      150.45      163.61      1.33 o
  -2  -4  -3      253.50      278.89      2.56 o
  -1  -4  -3     2230.50     2355.60     24.41 o
   0  -4  -3      471.35      510.62      5.39 o
   1  -4  -3        8.97        9.04      0.26 o
   2  -4  -3       31.78       24.65      0.33 o
   3  -4  -3       88.63       87.43      0.93 o
   4  -4  -3       29.19       27.85      0.50 o
   5  -4  -3      249.27      247.01      3.13 o
   6  -4  -3       14.51       16.12      0.58 o
   7  -4  -3        8.27        6.83      0.59 o
 -10  -3  -3        6.32        4.99      0.77 o
  -9  -3  -3        0.12        0.00      0.49 o
  -8  -3  -3       63.39       67.20      1.31 o
  -7  -3  -3       79.72       73.37      1.04 o
  -6  -3  -3      421.72      414.47      3.60 o
  -5  -3  -3      184.98      173.93      1.47 o
  -4  -3  -3      587.23      640.95      5.97 o
  -3  -3  -3       71.00       75.70      0.76 o
  -2  -3  -3     1510.20     1538.09     12.50 o
  -1  -3  -3     1724.64     1687.10     13.07 o
   0  -3  -3      149.64      142.64      1.18 o
   1  -3  -3      362.16      361.75      3.09 o
   2  -3  -3      142.09      171.47      1.42 o
   3  -3  -3      124.50      121.24      1.17 o
   4  -3  -3        3.65        2.25      0.28 o
   5  -3  -3       18.11       18.25      0.50 o
   6  -3  -3      207.46      212.14      2.77 o
   7  -3  -3       10.25        7.40      1.13 o
   8  -3  -3       11.63       11.19      1.31 o
 -10  -2  -3       18.38       16.42      1.45 o
  -9  -2  -3        0.35        0.00      0.49 o
  -8  -2  -3        4.61        5.31      0.98 o
  -7  -2  -3      564.97      565.71      5.30 o
  -6  -2  -3       93.14       91.76      1.12 o
  -5  -2  -3       82.21       90.02      0.96 o
  -4  -2  -3       84.62       97.38      1.54 o
  -3  -2  -3      635.65      689.38      5.69 o
  -2  -2  -3     1583.64     1479.44     12.11 o
  -1  -2  -3     2092.55     2038.45     15.16 o
   0  -2  -3     1107.27     1051.09      7.98 o
   1  -2  -3      269.71      285.60      2.22 o
   2  -2  -3      200.93      230.61      1.86 o
   3  -2  -3      586.96      632.58      4.98 o
   4  -2  -3       12.25       13.29      0.38 o
   5  -2  -3       65.58       67.21      1.02 o
   6  -2  -3       11.55       11.48      0.52 o
   7  -2  -3       16.59       16.95      0.65 o
   8  -2  -3       18.53       19.91      1.60 o
 -10  -1  -3        4.44        3.02      0.80 o
  -9  -1  -3        5.42        4.39      0.86 o
  -8  -1  -3       71.72       72.23      1.42 o
  -7  -1  -3      169.61      174.02      2.07 o
  -6  -1  -3      144.57      137.70      1.48 o
  -5  -1  -3      188.99      189.00      1.90 o
  -4  -1  -3      847.92      910.54      6.49 o
  -3  -1  -3      104.00       95.57      1.75 o
  -2  -1  -3     2748.19     2589.96     18.47 o
  -1  -1  -3      334.99      307.11      2.12 o
   0  -1  -3       37.25       25.79      0.53 o
   1  -1  -3      222.08      200.88      1.60 o
   2  -1  -3     1018.65     1003.36      7.79 o
   3  -1  -3        1.79        1.66      0.14 o
   4  -1  -3       27.03       23.34      0.53 o
   5  -1  -3       51.53       52.21      0.64 o
   6  -1  -3       29.58       32.64      0.59 o
   7  -1  -3       67.37       66.29      1.09 o
   8  -1  -3       20.11       21.49      1.09 o
   9  -1  -3       10.78        8.28      1.16 o
 -10   0  -3        2.40        2.44      0.87 o
  -9   0  -3       15.99       14.36      1.89 o
  -8   0  -3       12.96       12.04      0.86 o
  -7   0  -3       85.10       83.52      1.36 o
  -6   0  -3        0.83        0.00      0.35 o
  -5   0  -3      195.10      199.94      1.99 o
  -4   0  -3       74.07       74.96      0.74 o
  -3   0  -3     1406.92     1433.30      9.73 o
  -2   0  -3     1166.19     1132.60      8.51 o
  -1   0  -3      402.45      391.78      2.99 o
   0   0  -3     7844.21     5768.90     61.67 o
   1   0  -3     4145.44     4095.69     29.19 o
   2   0  -3     1702.39     1704.92     12.03 o
   3   0  -3      759.77      769.76      5.85 o
   4   0  -3      317.21      356.03      3.29 o
   5   0  -3       32.61       35.27      0.50 o
   6   0  -3      183.88      188.33      1.97 o
   7   0  -3      157.77      163.18      1.87 o
   8   0  -3       62.10       59.44      1.54 o
   9   0  -3       21.22       21.52      1.38 o
  -9   1  -3       14.91       13.93      1.16 o
  -8   1  -3       28.19       27.70      1.60 o
  -7   1  -3      129.99      125.55      1.96 o
  -6   1  -3       33.62       29.95      0.97 o
  -5   1  -3      240.53      265.65      2.56 o
  -4   1  -3       37.88       32.39      0.45 o
  -3   1  -3      430.59      443.31      3.09 o
  -2   1  -3      102.70       98.58      0.92 o
  -1   1  -3    18047.74    13491.45    172.90 o
   0   1  -3       47.21       56.92      0.46 o
   1   1  -3     4032.04     3845.05     29.39 o
   2   1  -3     8592.29     8608.60     65.62 o
   3   1  -3      360.79      348.14      2.71 o
   4   1  -3       72.19       66.62      0.73 o
   5   1  -3       65.82       62.40      0.74 o
   6   1  -3        5.95        7.82      0.32 o
   7   1  -3      127.50      123.08      1.26 o
   8   1  -3        3.94        3.93      0.72 o
   9   1  -3       18.86       18.51      1.53 o
  10   1  -3       29.49       33.08      1.38 o
  -9   2  -3        1.56        0.58      1.45 o
  -8   2  -3       46.21       45.88      1.38 o
  -7   2  -3        5.52        4.35      0.70 o
  -6   2  -3       21.53       16.50      0.97 o
  -5   2  -3       13.76        9.69      0.34 o
  -4   2  -3      437.42      479.79      3.82 o
  -3   2  -3       14.95       11.56      0.26 o
  -2   2  -3     1511.34     1580.59     10.51 o
  -1   2  -3     1787.64     1825.38     12.59 o
   0   2  -3      953.11      845.29      6.08 o
   1   2  -3     3967.73     3858.24     27.57 o
   2   2  -3     1931.43     1958.28     14.67 o
   3   2  -3     3369.04     3601.01     27.59 o
   4   2  -3      492.80      526.07      4.48 o
   5   2  -3       20.42       26.39      0.47 o
   6   2  -3       48.26       47.86      0.74 o
   7   2  -3       37.42       36.96      0.65 o
   8   2  -3       24.29       23.34      1.03 o
   9   2  -3        8.44        7.56      0.82 o
  10   2  -3        0.53        0.00      0.66 o
  -8   3  -3        0.63        0.00      0.66 o
  -7   3  -3       34.25       33.86      1.45 o
  -6   3  -3       42.62       36.99      1.31 o
  -5   3  -3      112.23      107.08      1.27 o
  -4   3  -3       82.16       80.98      0.81 o
  -3   3  -3       25.78       25.49      0.35 o
  -2   3  -3        9.81        9.44      0.23 o
  -1   3  -3      701.79      682.86      4.65 o
   0   3  -3     1531.92     1441.31     10.21 o
   1   3  -3       59.60       67.12      0.54 o
   2   3  -3      316.36      295.92      2.15 o
   3   3  -3     1414.18     1545.17     11.68 o
   4   3  -3     1398.33     1576.04     11.15 o
   5   3  -3      128.06      140.42      1.48 o
   6   3  -3       12.00       12.51      0.47 o
   7   3  -3       39.74       38.68      0.65 o
   8   3  -3       42.19       42.62      1.03 o
   9   3  -3       12.34       12.18      0.87 o
  10   3  -3        0.13        0.00      0.72 o
  -8   4  -3       10.95       13.81      1.31 o
  -7   4  -3        4.03        2.68      0.66 o
  -6   4  -3       35.80       33.55      1.12 o
  -5   4  -3       74.41       66.01      1.50 o
  -4   4  -3      195.16      192.62      1.85 o
  -3   4  -3       34.93       32.29      0.49 o
  -2   4  -3      317.08      278.59      2.61 o
  -1   4  -3      279.68      258.80      2.16 o
   0   4  -3       18.35       16.99      0.42 o
   1   4  -3      911.69      931.52      6.60 o
   2   4  -3      673.63      634.28      4.52 o
   3   4  -3       71.18       68.29      0.61 o
   4   4  -3      366.03      418.80      3.29 o
   5   4  -3       50.31       51.16      0.75 o
   6   4  -3       97.79      111.21      1.28 o
   7   4  -3       19.05       21.19      0.62 o
   8   4  -3        8.52        6.64      0.55 o
   9   4  -3       15.43       14.97      0.92 o
  10   4  -3        1.30        0.00      0.66 o
  -7   5  -3       19.17       20.32      1.01 o
  -6   5  -3        9.44        7.22      0.70 o
  -5   5  -3       15.32       14.92      0.83 o
  -4   5  -3       19.51       16.99      0.63 o
  -3   5  -3       19.39       17.95      0.48 o
  -2   5  -3      897.90      934.09      7.94 o
  -1   5  -3      349.28      376.35      3.10 o
   0   5  -3      316.09      318.99      2.65 o
   1   5  -3      973.47      974.57      7.94 o
   2   5  -3       20.98       20.16      0.25 o
   3   5  -3      364.11      364.09      2.66 o
   4   5  -3      237.52      241.22      1.84 o
   5   5  -3      200.11      200.12      1.68 o
   6   5  -3       16.07       13.52      0.47 o
   7   5  -3       35.79       35.46      0.82 o
   8   5  -3        5.21        5.29      0.55 o
   9   5  -3       21.89       25.29      0.95 o
  10   5  -3        8.19        8.45      0.87 o
  -6   6  -3       11.71       16.41      1.45 o
  -5   6  -3        0.57        0.07      0.51 o
  -4   6  -3        4.86        5.10      0.80 o
  -3   6  -3       17.70       19.88      0.69 o
  -2   6  -3        0.13        0.00      0.24 o
  -1   6  -3      137.09      133.36      1.45 o
   0   6  -3       61.93       68.82      0.80 o
   1   6  -3      143.14      148.38      1.42 o
   2   6  -3      846.41      843.90      7.59 o
   3   6  -3      375.06      400.20      3.72 o
   4   6  -3        7.85        9.35      0.30 o
   5   6  -3       59.95       57.57      0.83 o
   6   6  -3       19.46       21.42      0.88 o
   7   6  -3        6.72        6.27      0.55 o
   8   6  -3       14.50       15.56      0.76 o
   9   6  -3       18.45       20.09      1.08 o
  10   6  -3       13.73       13.08      1.31 o
  -5   7  -3        5.84        9.16      0.73 o
  -4   7  -3       16.77       18.61      0.88 o
  -3   7  -3        7.39        7.94      0.43 o
  -2   7  -3       67.51       67.19      0.94 o
  -1   7  -3        5.20        2.73      0.23 o
   0   7  -3       59.10       61.09      0.91 o
   1   7  -3       92.76       90.47      1.02 o
   2   7  -3       41.63       43.24      0.56 o
   3   7  -3      675.52      693.94      6.33 o
   4   7  -3      115.83      113.36      1.26 o
   5   7  -3       14.45       14.24      0.64 o
   6   7  -3       13.26       15.14      0.87 o
   7   7  -3       33.56       30.69      1.18 o
   8   7  -3       11.92       10.59      0.80 o
   9   7  -3        6.16        6.38      1.09 o
  10   7  -3        2.68        2.70      1.02 o
  -3   8  -3       22.76       27.10      1.82 o
  -2   8  -3        3.09        2.84      0.29 o
  -1   8  -3        0.35        0.30      0.30 o
   0   8  -3       14.90       15.96      0.56 o
   1   8  -3        0.04        0.21      0.21 o
   2   8  -3        2.30        1.57      0.30 o
   3   8  -3      124.57      126.69      2.10 o
   4   8  -3       47.81       54.38      1.51 o
   5   8  -3       51.58       51.23      1.28 o
   6   8  -3        0.61        1.51      0.56 o
   7   8  -3        4.13        5.12      0.80 o
   8   8  -3       18.77       20.83      1.08 o
   9   8  -3       11.95       10.14      0.91 o
  -2   9  -3       12.05       14.68      1.02 o
  -1   9  -3        3.98        4.83      0.39 o
   0   9  -3       19.06       15.56      0.75 o
   1   9  -3        0.96        1.38      0.31 o
   2   9  -3        8.12        8.70      0.54 o
   3   9  -3       14.05       13.53      0.58 o
   4   9  -3       38.58       37.57      2.40 o
   5   9  -3        4.80        3.78      0.56 o
   6   9  -3       13.38       14.03      0.82 o
   7   9  -3       25.82       26.49      1.08 o
   8   9  -3       20.28       20.86      1.08 o
  -1  10  -3        0.64        0.29      0.58 o
   0  10  -3        2.34        3.44      0.58 o
   1  10  -3       13.00       12.93      0.56 o
   2  10  -3        7.60        6.68      0.58 o
   3  10  -3       13.70       12.81      0.66 o
   4  10  -3       39.24       39.73      1.09 o
   5  10  -3       32.94       35.46      1.08 o
   6  10  -3       12.21        8.94      0.72 o
   7  10  -3        3.19        2.75      0.66 o
   2  11  -3       24.25       26.74      1.16 o
   3  11  -3        0.30        0.58      0.58 o
   4  11  -3        0.66        0.73      0.73 o
   5  11  -3        6.53        4.86      0.56 o
  -6 -11  -2        2.14        1.58      0.41 o
  -5 -11  -2       31.48       36.73      0.77 o
  -4 -11  -2        7.66        6.11      2.69 o
  -3 -11  -2        3.23        3.51      0.42 o
  -2 -11  -2        2.38        1.60      1.45 o
  -8 -10  -2       16.11       17.12      1.45 o
  -7 -10  -2        4.17        3.56      0.62 o
  -6 -10  -2       16.47       15.34      0.63 o
  -5 -10  -2       15.69       17.93      0.58 o
  -4 -10  -2       39.08       43.74      0.77 o
  -3 -10  -2       13.61       14.18      0.53 o
  -2 -10  -2       22.29       24.85      2.03 o
  -1 -10  -2       17.83       18.31      1.89 o
  -9  -9  -2        1.57        2.03      1.02 o
  -8  -9  -2        6.35        5.24      0.72 o
  -7  -9  -2        8.22        7.34      0.72 o
  -6  -9  -2        2.27        0.73      0.42 o
  -5  -9  -2        7.97       10.00      1.03 o
  -4  -9  -2       12.84       10.71      0.67 o
  -3  -9  -2       18.89       17.73      1.13 o
  -2  -9  -2       62.65       71.86      1.06 o
  -1  -9  -2       18.03       21.07      1.89 o
 -10  -8  -2        4.82        6.98      1.31 o
  -9  -8  -2       47.35       42.72      2.03 o
  -8  -8  -2       17.50       14.52      1.60 o
  -7  -8  -2       10.79       11.23      0.59 o
  -6  -8  -2       83.08       88.38      1.43 o
  -5  -8  -2       36.51       32.60      0.76 o
  -4  -8  -2       72.47       69.41      0.90 o
  -3  -8  -2        5.99        3.56      0.44 o
  -2  -8  -2       82.90       75.83      1.75 o
  -1  -8  -2       60.76       53.33      2.47 o
   0  -8  -2       72.61       83.56      3.34 o
   2  -8  -2       10.20        9.98      0.51 o
   3  -8  -2        8.74        8.87      0.51 o
   4  -8  -2        1.16        1.02      0.58 o
 -10  -7  -2        1.86        0.58      1.02 o
  -9  -7  -2       38.24       39.51      1.67 o
  -8  -7  -2       61.96       57.35      1.23 o
  -7  -7  -2      150.63      146.49      2.10 o
  -6  -7  -2      267.84      281.53      4.91 o
  -5  -7  -2      723.40      736.83      6.72 o
  -4  -7  -2        2.79        1.25      0.23 o
  -3  -7  -2       19.24       15.09      0.31 o
  -2  -7  -2      103.24      101.13      1.04 o
  -1  -7  -2       35.50       30.23      1.89 o
   0  -7  -2       77.49       93.01      3.34 o
   1  -7  -2        1.80        1.60      0.29 o
   2  -7  -2       10.65        8.64      0.34 o
   3  -7  -2        7.57        6.75      0.34 o
   4  -7  -2       10.16       10.82      0.50 o
   5  -7  -2        4.11        3.10      0.42 o
 -10  -6  -2        7.23        4.24      0.77 o
  -9  -6  -2       17.45       18.59      1.24 o
  -8  -6  -2       43.00       47.76      1.62 o
  -7  -6  -2       56.11       54.25      0.94 o
  -6  -6  -2      533.57      522.45     12.70 o
  -5  -6  -2      552.23      543.73      5.61 o
  -4  -6  -2       45.14       41.23      0.70 o
  -3  -6  -2       77.13       77.99      0.77 o
  -2  -6  -2       32.36       35.85      0.65 o
  -1  -6  -2       83.66       97.51      3.20 o
   1  -6  -2      159.95      155.06      3.20 o
   2  -6  -2      146.99      147.99      1.56 o
   3  -6  -2        1.42        0.00      0.30 o
   4  -6  -2       13.52       12.74      0.47 o
   5  -6  -2        2.35        1.95      0.42 o
   6  -6  -2        1.94        1.70      0.71 o
 -10  -5  -2        4.07        3.41      0.77 o
  -9  -5  -2        0.68        0.00      0.66 o
  -8  -5  -2       53.98       58.55      1.57 o
  -7  -5  -2       12.06        8.55      0.40 o
  -6  -5  -2      125.21      125.66      1.59 o
  -5  -5  -2       80.06       83.25      1.11 o
  -4  -5  -2      113.54      108.61      1.16 o
  -3  -5  -2      186.34      186.59      1.61 o
  -2  -5  -2       48.20       39.37      0.38 o
  -1  -5  -2     1311.87     1398.31     24.49 o
   0  -5  -2      113.38      134.13      4.07 o
   1  -5  -2      231.87      228.30      4.80 o
   2  -5  -2      102.67      104.46      1.16 o
   3  -5  -2       45.93       42.77      0.66 o
   4  -5  -2       35.36       36.42      1.01 o
   5  -5  -2        3.85        4.65      0.36 o
   6  -5  -2       11.15       10.40      0.53 o
   7  -5  -2        5.79        6.42      0.72 o
 -10  -4  -2        0.86        1.21      0.77 o
  -9  -4  -2       26.10       22.30      1.08 o
  -8  -4  -2       37.60       37.55      1.01 o
  -7  -4  -2      289.82      284.99      2.83 o
  -6  -4  -2      105.18      101.79      1.29 o
  -5  -4  -2      674.68      650.57      5.42 o
  -4  -4  -2       37.99       24.60      0.77 o
  -3  -4  -2      359.72      335.32      2.60 o
  -2  -4  -2      739.61      762.95      6.87 o
  -1  -4  -2      890.87      944.43     11.63 o
   0  -4  -2     1734.09     1798.51     46.21 o
   1  -4  -2       37.61       44.63      0.51 o
   2  -4  -2       29.92       31.50      0.34 o
   3  -4  -2      166.55      158.72      1.56 o
   4  -4  -2       20.89       21.14      0.45 o
   5  -4  -2       76.28       77.58      1.09 o
   6  -4  -2        1.50        1.90      0.36 o
   7  -4  -2       13.80       13.07      0.77 o
 -10  -3  -2        5.70        7.04      0.77 o
  -9  -3  -2        8.53        7.41      0.61 o
  -8  -3  -2       78.83       78.66      1.43 o
  -7  -3  -2       38.57       34.18      0.72 o
  -6  -3  -2      490.36      487.78      4.13 o
  -5  -3  -2      249.49      251.57      2.21 o
  -4  -3  -2     1163.77     1163.74      9.53 o
  -3  -3  -2     1857.92     1859.75     15.13 o
  -2  -3  -2      831.60      859.98      6.99 o
  -1  -3  -2     1991.20     1890.36     14.80 o
   0  -3  -2     2565.95     2603.66     31.93 o
   1  -3  -2      889.04      876.67      8.73 o
   2  -3  -2      111.98       97.54      0.85 o
   3  -3  -2      121.24      150.06      1.40 o
   4  -3  -2       73.69       81.93      0.88 o
   5  -3  -2      294.56      285.05      2.79 o
   6  -3  -2       16.58       15.50      0.80 o
   7  -3  -2        2.47        1.65      0.50 o
   8  -3  -2        9.64        8.57      1.16 o
 -10  -2  -2       20.64       25.43      1.74 o
  -9  -2  -2        8.41        5.39      0.60 o
  -8  -2  -2        0.62        0.06      0.53 o
  -7  -2  -2      170.29      162.37      1.77 o
  -6  -2  -2      387.82      424.89      3.98 o
  -5  -2  -2      680.46      710.52      5.90 o
  -4  -2  -2      273.26      324.20      2.74 o
  -3  -2  -2      150.75      146.96      1.07 o
  -2  -2  -2     2521.81     2488.59     19.84 o
  -1  -2  -2     1324.79     1249.44      8.39 o
   0  -2  -2      847.68      765.00      5.68 o
   1  -2  -2     1187.75     1157.22      8.87 o
   2  -2  -2       20.11       16.95      0.24 o
   3  -2  -2      338.96      371.30      2.95 o
   4  -2  -2       24.66       25.53      0.46 o
   5  -2  -2       83.74       83.93      1.94 o
   6  -2  -2      128.65      137.71      2.00 o
   7  -2  -2       97.77       97.14      1.38 o
   8  -2  -2       69.16       65.98      2.33 o
 -10  -1  -2        5.85        4.30      1.24 o
  -9  -1  -2       33.09       31.75      1.03 o
  -8  -1  -2      100.53      104.10      1.76 o
  -7  -1  -2      111.43      115.76      1.38 o
  -6  -1  -2      111.87      125.49      1.38 o
  -5  -1  -2      380.64      377.74      3.24 o
  -4  -1  -2      534.41      547.31      4.23 o
  -3  -1  -2      184.83      197.58      1.50 o
  -2  -1  -2     3507.25     3329.56     25.34 o
  -1  -1  -2      760.27      806.26      7.33 o
   0  -1  -2     2654.58     2478.07     16.87 o
   1  -1  -2      933.15      872.33      7.05 o
   2  -1  -2      739.33      725.22      5.66 o
   3  -1  -2       57.08       64.93      0.62 o
   4  -1  -2        4.12        4.30      0.20 o
   5  -1  -2       77.36       75.49      0.92 o
   6  -1  -2        3.61        3.70      0.27 o
   7  -1  -2       23.55       24.03      0.67 o
   8  -1  -2        7.63        6.66      0.77 o
   9  -1  -2       18.98       21.07      1.60 o
 -10   0  -2        7.41        6.96      0.91 o
  -9   0  -2        3.97        1.49      0.70 o
  -8   0  -2      270.33      276.94      3.61 o
  -7   0  -2       57.50       55.51      0.88 o
  -6   0  -2      155.50      157.10      1.66 o
  -5   0  -2      398.00      396.66      3.57 o
  -4   0  -2      321.66      289.65      4.02 o
  -3   0  -2      126.35      114.84      1.01 o
  -2   0  -2      133.43      124.27      0.96 o
  -1   0  -2     5668.44     5423.22     44.06 o
   0   0  -2      481.59      462.20      3.34 o
   1   0  -2      328.01      335.38      2.43 o
   2   0  -2      480.02      431.80      3.32 o
   3   0  -2      108.87      106.36      0.93 o
   4   0  -2      257.18      246.75      2.20 o
   5   0  -2        0.83        0.74      0.21 o
   6   0  -2      124.95      124.48      1.19 o
   7   0  -2      149.81      149.74      1.87 o
   8   0  -2       80.79       76.67      1.80 o
   9   0  -2        4.71        4.58      0.77 o
  -9   1  -2        3.49        2.20      0.77 o
  -8   1  -2        0.33        0.00      0.59 o
  -7   1  -2      167.79      158.13      2.29 o
  -6   1  -2       75.41       73.09      1.40 o
  -5   1  -2      156.82      164.30      1.66 o
  -4   1  -2      194.85      212.60      1.77 o
  -3   1  -2      771.79      765.34      5.58 o
  -2   1  -2      229.33      222.82      1.49 o
  -1   1  -2     3485.42     3405.80     22.23 o
   0   1  -2      126.82      144.01      1.04 o
   1   1  -2     1005.47      967.94      7.97 o
   2   1  -2      198.69      204.70      2.21 o
   3   1  -2      342.50      374.75      3.15 o
   4   1  -2      466.60      479.35      4.00 o
   5   1  -2      150.23      156.31      1.46 o
   6   1  -2        0.41        0.08      0.28 o
   7   1  -2       55.71       58.25      0.77 o
   8   1  -2       59.63       58.16      1.49 o
   9   1  -2       62.40       61.05      1.64 o
  10   1  -2        2.04        1.79      0.77 o
  -9   2  -2        0.07        0.00      0.70 o
  -8   2  -2        7.69        6.37      0.94 o
  -7   2  -2       39.97       39.74      1.22 o
  -6   2  -2       44.13       41.83      1.17 o
  -5   2  -2       21.37       16.95      0.74 o
  -4   2  -2       25.44       27.80      0.41 o
  -3   2  -2     2394.83     2543.29     17.26 o
  -2   2  -2       82.65       85.79      0.65 o
  -1   2  -2     2798.96     2698.13     18.50 o
   0   2  -2        3.42        5.62      0.12 o
   1   2  -2    10741.00     8365.32     98.96 o
   2   2  -2     1496.90     1505.99     11.27 o
   3   2  -2      840.03      841.87      6.34 o
   4   2  -2     2503.18     2845.16     20.01 o
   5   2  -2       70.00       72.54      0.81 o
   6   2  -2       62.18       55.31      1.08 o
   7   2  -2       49.36       46.96      0.73 o
   8   2  -2       25.66       26.39      1.08 o
   9   2  -2       15.26       16.31      0.97 o
  10   2  -2        8.44        7.80      1.09 o
  -8   3  -2        0.58        0.00      0.80 o
  -7   3  -2        8.19        6.91      1.60 o
  -6   3  -2       65.36       65.10      2.03 o
  -5   3  -2       57.96       52.69      0.80 o
  -4   3  -2       15.54       17.50      0.39 o
  -3   3  -2       74.82       81.72      0.72 o
  -2   3  -2      992.42     1014.50      6.85 o
  -1   3  -2     2558.49     2584.46     20.18 o
   0   3  -2      372.99      322.91      2.65 o
   1   3  -2      177.56      180.37      1.30 o
   2   3  -2      590.50      605.40      4.31 o
   3   3  -2     1245.48     1242.02      9.37 o
   4   3  -2      242.29      263.05      1.99 o
   5   3  -2      968.26     1047.71      8.72 o
   6   3  -2      203.97      217.70      2.00 o
   7   3  -2       56.86       55.81      0.78 o
   8   3  -2       39.67       32.60      0.95 o
   9   3  -2       31.37       28.27      1.18 o
  10   3  -2        2.02        1.65      1.45 o
  -8   4  -2        9.62       10.46      1.31 o
  -7   4  -2        2.75        0.27      0.59 o
  -6   4  -2       18.82       17.17      0.94 o
  -5   4  -2       20.62       17.88      0.83 o
  -4   4  -2        0.10        0.00      0.27 o
  -3   4  -2      206.76      205.70      1.86 o
  -2   4  -2      380.11      375.74      3.00 o
  -1   4  -2       75.63       79.37      0.79 o
   0   4  -2       86.47       81.66      0.75 o
   1   4  -2       84.08       91.49      1.88 o
   2   4  -2      189.10      215.40      1.57 o
   3   4  -2      923.03      952.14      6.35 o
   4   4  -2      928.66     1052.27      7.47 o
   5   4  -2       57.04       61.56      0.77 o
   6   4  -2      164.26      163.93      1.57 o
   7   4  -2       61.98       61.14      1.67 o
   8   4  -2        5.76        5.71      0.56 o
   9   4  -2       27.96       31.56      1.00 o
  10   4  -2        0.13        0.00      0.72 o
  -7   5  -2        2.21        1.01      0.66 o
  -6   5  -2       16.02       14.70      0.86 o
  -5   5  -2       31.84       33.14      1.08 o
  -4   5  -2        5.56        3.42      0.46 o
  -3   5  -2       27.82       22.89      0.67 o
  -2   5  -2      177.69      183.08      1.65 o
  -1   5  -2       38.94       33.69      0.44 o
   0   5  -2     1020.52     1115.72     13.06 o
   1   5  -2       90.01       81.24      0.73 o
   2   5  -2       53.63       56.65      0.48 o
   3   5  -2       50.29       42.88      0.48 o
   4   5  -2      101.28       97.30      0.90 o
   5   5  -2      101.94      104.73      1.08 o
   6   5  -2       14.02       16.31      0.53 o
   7   5  -2       29.50       26.37      0.74 o
   8   5  -2       10.03        9.76      0.64 o
   9   5  -2       18.75       17.75      0.84 o
  10   5  -2       17.74       20.79      1.23 o
  -6   6  -2        0.84        0.64      0.50 o
  -5   6  -2        0.63        0.09      0.50 o
  -4   6  -2       31.48       32.42      1.38 o
  -3   6  -2       25.31       25.60      0.60 o
  -2   6  -2      236.88      229.08      2.32 o
  -1   6  -2       24.55       22.38      0.41 o
   0   6  -2        5.41        5.18      0.25 o
   1   6  -2      401.64      423.89      4.27 o
   2   6  -2       11.84        9.00      0.36 o
   3   6  -2      554.90      577.00      5.52 o
   4   6  -2       55.31       58.55      0.69 o
   5   6  -2       46.57       42.10      0.71 o
   6   6  -2      130.55      136.40      1.69 o
   7   6  -2       20.76       19.23      0.77 o
   8   6  -2        7.27       10.16      0.64 o
   9   6  -2       18.14       22.35      1.18 o
  10   6  -2       50.39       64.09      2.47 o
  -5   7  -2        2.39        2.86      0.62 o
  -4   7  -2        0.56        0.78      0.52 o
  -3   7  -2       27.81       28.99      0.74 o
  -2   7  -2       59.78       57.67      0.84 o
  -1   7  -2      205.16      208.58      2.05 o
   0   7  -2      208.46      205.08      2.98 o
   1   7  -2       10.92        9.57      0.25 o
   2   7  -2      290.19      300.63      2.86 o
   3   7  -2      284.84      292.19      2.74 o
   4   7  -2      878.50      861.02      9.05 o
   5   7  -2       45.91       46.12      0.83 o
   6   7  -2       12.41       15.70      0.70 o
   7   7  -2      136.77      131.45      2.47 o
   8   7  -2       40.61       38.13      1.53 o
   9   7  -2       36.63       36.84      1.32 o
  10   7  -2        7.85        6.32      0.91 o
  -3   8  -2        0.82        2.33      1.16 o
  -2   8  -2        8.15        6.99      0.51 o
  -1   8  -2       20.40       18.96      0.67 o
   0   8  -2       79.97       79.21      1.71 o
   1   8  -2       11.59       12.58      0.51 o
   2   8  -2       49.41       48.36      1.17 o
   3   8  -2      260.98      261.58      3.84 o
   4   8  -2        0.30        0.30      0.38 o
   5   8  -2       21.27       18.67      0.87 o
   6   8  -2        9.02       10.09      1.09 o
   7   8  -2        9.46        8.14      0.72 o
   8   8  -2       37.79       37.89      1.28 o
   9   8  -2        5.79        4.75      0.77 o
  -2   9  -2        7.88       11.04      0.87 o
  -1   9  -2        5.07        5.27      0.39 o
   0   9  -2        7.98        7.29      0.53 o
   1   9  -2        4.83        4.00      0.33 o
   2   9  -2        3.75        3.87      0.30 o
   3   9  -2       35.45       36.29      0.80 o
   4   9  -2      107.09      106.08      1.90 o
   5   9  -2       17.60       13.88      1.02 o
   6   9  -2        7.89        8.45      0.66 o
   7   9  -2       36.59       35.05      3.34 o
   8   9  -2       20.37       18.80      1.12 o
   9   9  -2       39.36       45.11      1.49 o
  -1  10  -2        1.04        0.58      0.44 o
   1  10  -2        2.52        3.92      0.51 o
   2  10  -2        6.61        6.42      0.39 o
   3  10  -2       21.69       22.44      1.02 o
   4  10  -2        6.65        5.79      0.56 o
   5  10  -2        6.44        5.63      0.56 o
   6  10  -2        8.02        6.34      0.66 o
   7  10  -2        7.39        7.95      1.24 o
   8  10  -2       17.06       21.79      1.12 o
   2  11  -2        4.29        4.51      0.58 o
   3  11  -2       12.28        9.16      0.73 o
   4  11  -2       24.94       28.63      1.31 o
   5  11  -2        5.96        5.88      0.56 o
   6  11  -2        6.04        7.02      0.66 o
  -6 -11  -1        0.67        0.33      0.40 o
  -5 -11  -1        1.11        1.79      0.37 o
  -4 -11  -1      141.29      156.55      2.93 o
  -3 -11  -1        0.23        0.00      0.51 o
  -2 -11  -1        1.62        3.05      1.45 o
  -8 -10  -1       16.76       15.07      1.74 o
  -7 -10  -1        5.74        6.54      0.66 o
  -6 -10  -1        2.67        1.47      0.42 o
  -5 -10  -1        7.30        9.75      0.45 o
  -4 -10  -1        7.80        5.70      0.50 o
  -3 -10  -1        8.02        7.96      0.44 o
  -2 -10  -1        4.92        6.54      1.45 o
  -1 -10  -1       11.62       13.37      1.74 o
  -9  -9  -1       10.38       11.63      1.31 o
  -8  -9  -1       37.58       38.68      1.96 o
  -7  -9  -1       49.25       46.53      1.28 o
  -6  -9  -1        7.99        6.26      0.55 o
  -5  -9  -1       45.77       45.79      0.96 o
  -4  -9  -1      231.86      227.75      2.62 o
  -3  -9  -1       49.70       46.96      0.69 o
  -2  -9  -1        2.33        2.20      0.30 o
  -1  -9  -1       49.44       52.17      2.62 o
 -10  -8  -1       21.80       20.35      1.74 o
  -9  -8  -1        0.26        1.31      1.02 o
  -8  -8  -1       16.71       16.44      1.67 o
  -7  -8  -1      117.51      119.56      2.22 o
  -6  -8  -1      145.23      145.51      2.01 o
  -5  -8  -1      129.42      129.21      1.76 o
  -4  -8  -1       43.21       35.55      1.59 o
  -3  -8  -1       14.60       13.75      0.40 o
  -2  -8  -1       44.76       45.42      0.77 o
  -1  -8  -1        4.83        4.21      1.16 o
   0  -8  -1       54.68       52.03      2.62 o
   2  -8  -1        0.89        0.70      0.44 o
   3  -8  -1        4.03        2.47      0.35 o
   4  -8  -1       12.83       14.24      1.02 o
 -10  -7  -1        2.69        1.45      1.16 o
  -9  -7  -1      117.09      121.61      5.67 o
  -8  -7  -1       17.82       18.87      0.81 o
  -7  -7  -1      123.50      116.70      1.79 o
  -6  -7  -1       25.14       20.52      0.76 o
  -5  -7  -1      198.99      198.98      2.00 o
  -4  -7  -1       22.53       18.43      0.49 o
  -3  -7  -1        5.76        5.57      0.20 o
  -2  -7  -1      100.83       97.08      1.23 o
   0  -7  -1      447.98      435.53     11.77 o
   2  -7  -1        6.07        5.84      0.73 o
   3  -7  -1        3.97        3.60      0.30 o
   4  -7  -1        1.70        1.26      0.34 o
   5  -7  -1        2.03        2.40      0.74 o
 -10  -6  -1        4.97        5.53      0.87 o
  -9  -6  -1       13.53        9.95      1.09 o
  -8  -6  -1        3.35        3.60      0.53 o
  -7  -6  -1      157.54      155.47      1.89 o
  -6  -6  -1      147.77      153.99      2.70 o
  -5  -6  -1        2.66        1.88      0.30 o
  -4  -6  -1       82.89       88.69      0.97 o
  -3  -6  -1       55.14       52.36      0.62 o
  -2  -6  -1       84.06       90.67      0.97 o
   1  -6  -1      485.39      449.77      9.01 o
   2  -6  -1      116.96      119.08      1.29 o
   3  -6  -1       28.42       25.62      0.95 o
   4  -6  -1       50.09       45.60      0.73 o
   5  -6  -1       30.88       30.49      0.65 o
   6  -6  -1        1.49        1.36      0.42 o
 -10  -5  -1       22.36       24.58      1.18 o
  -9  -5  -1       20.95       22.35      1.08 o
  -8  -5  -1      140.28      136.63      2.52 o
  -7  -5  -1      106.53      101.35      1.14 o
  -6  -5  -1      339.70      343.46      3.03 o
  -5  -5  -1       59.58       57.02      0.85 o
  -4  -5  -1       78.26       80.44      0.90 o
  -3  -5  -1      229.53      219.80      1.90 o
  -2  -5  -1      249.90      272.30      2.18 o
  -1  -5  -1      643.99      684.44     11.02 o
   1  -5  -1      173.59      191.97      3.92 o
   2  -5  -1      160.58      153.81      1.62 o
   3  -5  -1      115.60      105.79      1.09 o
   4  -5  -1       43.63       43.41      0.65 o
   5  -5  -1        1.22        1.25      0.38 o
   6  -5  -1        0.71        0.00      0.42 o
   7  -5  -1        0.54        0.70      0.56 o
 -10  -4  -1        0.45        0.15      0.72 o
  -9  -4  -1        2.12        1.82      0.62 o
  -8  -4  -1       34.74       40.03      1.03 o
  -7  -4  -1      339.44      347.36      3.38 o
  -6  -4  -1      283.09      307.73      2.73 o
  -5  -4  -1      312.75      335.61      2.92 o
  -4  -4  -1      979.09     1076.98      8.80 o
  -3  -4  -1      571.42      521.76      3.72 o
  -2  -4  -1      148.22      170.86      1.58 o
  -1  -4  -1     1031.44     1101.40     13.62 o
   0  -4  -1      282.86      204.18      5.67 o
   1  -4  -1      966.71     1044.90     10.32 o
   2  -4  -1       47.65       55.75      0.53 o
   3  -4  -1       64.19       62.58      0.71 o
   4  -4  -1      186.98      183.85      1.66 o
   5  -4  -1       55.96       53.15      0.91 o
   6  -4  -1        1.77        1.60      0.42 o
   7  -4  -1       43.88       47.07      3.12 o
 -10  -3  -1       28.54       30.05      1.18 o
  -9  -3  -1        4.83        4.60      0.61 o
  -8  -3  -1       38.71       33.12      1.47 o
  -7  -3  -1      466.49      451.82      6.07 o
  -6  -3  -1      416.02      452.30      3.89 o
  -5  -3  -1        8.40        6.25      0.28 o
  -4  -3  -1      567.62      548.44      5.00 o
  -3  -3  -1      135.44      149.63      1.23 o
  -2  -3  -1      169.20      157.66      1.32 o
  -1  -3  -1     1482.80     1563.99     13.19 o
   1  -3  -1     1053.88     1097.58     15.05 o
   2  -3  -1      112.32      116.17      1.01 o
   3  -3  -1       55.72       55.73      0.65 o
   4  -3  -1       18.27       15.40      0.39 o
   5  -3  -1      142.31      140.00      1.36 o
   6  -3  -1      134.77      139.89      1.74 o
   7  -3  -1        7.92        7.90      0.66 o
   8  -3  -1        2.98        2.03      1.02 o
 -10  -2  -1        4.97        6.68      1.16 o
  -9  -2  -1        1.12        0.37      0.55 o
  -8  -2  -1       64.15       62.40      1.28 o
  -7  -2  -1        0.07        0.00      0.35 o
  -6  -2  -1      572.07      610.13      5.61 o
  -5  -2  -1       36.11       26.49      0.50 o
  -4  -2  -1     1263.25     1461.47     11.91 o
  -3  -2  -1     2925.27     3068.87     21.90 o
  -2  -2  -1     4047.71     3929.32     29.74 o
  -1  -2  -1     5185.79     4896.61     34.53 o
   0  -2  -1      169.28      166.69      4.65 o
   1  -2  -1     4509.57     4438.84     33.76 o
   2  -2  -1       50.01       51.66      0.50 o
   3  -2  -1       39.78       48.28      0.48 o
   4  -2  -1        6.93        4.84      0.27 o
   5  -2  -1      304.06      313.76      2.82 o
   6  -2  -1      136.07      126.77      1.91 o
   7  -2  -1      125.34      128.44      3.02 o
   8  -2  -1       26.81       29.79      1.60 o
   9  -2  -1        1.21        0.15      1.02 o
 -10  -1  -1       59.38       64.65      1.74 o
  -9  -1  -1       36.83       36.08      1.11 o
  -8  -1  -1      148.69      149.34      3.41 o
  -7  -1  -1      176.89      172.95      1.86 o
  -6  -1  -1      183.45      166.17      1.73 o
  -5  -1  -1      152.38      160.15      1.40 o
  -4  -1  -1      175.59      200.63      1.55 o
  -3  -1  -1      690.70      708.37      5.05 o
  -2  -1  -1     9595.79     9335.41     70.15 o
  -1  -1  -1      204.54      213.60      1.96 o
   0  -1  -1     4581.04     3341.99     67.65 o
   1  -1  -1     7083.21     6404.85    136.17 o
   2  -1  -1      956.46      898.70      6.97 o
   3  -1  -1      180.95      185.21      1.53 o
   4  -1  -1       66.48       72.17      0.73 o
   5  -1  -1      104.48      106.22      1.10 o
   6  -1  -1        3.18        3.23      0.26 o
   7  -1  -1       25.33       25.07      0.64 o
   8  -1  -1       41.42       41.44      1.28 o
   9  -1  -1       28.26       27.76      1.74 o
 -10   0  -1        0.95        0.00      0.80 o
  -9   0  -1       28.70       29.53      1.67 o
  -8   0  -1       17.23       14.80      0.72 o
  -7   0  -1      239.52      237.35      2.43 o
  -6   0  -1      183.21      179.45      1.84 o
  -5   0  -1      418.84      451.54      3.56 o
  -4   0  -1      439.51      415.87      3.47 o
  -3   0  -1      414.21      434.36      3.59 o
  -2   0  -1      366.37      362.28      2.82 o
  -1   0  -1     6509.79     5100.80     66.24 o
   1   0  -1       14.30       19.46      0.21 o
   2   0  -1     1854.39     1773.79     13.58 o
   3   0  -1      221.24      206.43      1.59 o
   4   0  -1      513.39      556.41      4.76 o
   5   0  -1       78.77       86.49      0.87 o
   6   0  -1       73.89       71.01      0.75 o
   7   0  -1        6.22        4.71      0.32 o
   8   0  -1       42.81       40.86      1.96 o
   9   0  -1        0.63        0.00      0.62 o
  -9   1  -1        1.84        0.69      1.31 o
  -8   1  -1       23.54       24.39      1.12 o
  -7   1  -1       98.18       97.96      1.62 o
  -6   1  -1      168.91      175.16      2.07 o
  -5   1  -1       28.15       26.19      0.57 o
  -4   1  -1       11.12        8.50      0.26 o
  -3   1  -1      408.65      384.68      2.86 o
  -2   1  -1     1241.88     1239.27      8.46 o
  -1   1  -1     4409.98     4238.12     29.84 o
   0   1  -1      377.52      368.03      2.59 o
   1   1  -1     1015.93     1004.67      7.58 o
   2   1  -1     2771.04     2751.79     19.48 o
   3   1  -1      341.71      367.51      2.68 o
   4   1  -1      405.54      396.43      3.59 o
   5   1  -1      278.70      271.14      2.21 o
   6   1  -1       13.76       12.38      0.34 o
   7   1  -1      134.37      133.34      1.29 o
   8   1  -1       10.03        9.41      0.87 o
   9   1  -1       42.26       41.00      1.38 o
  10   1  -1       11.67       12.13      0.97 o
  -9   2  -1        1.43        0.52      0.70 o
  -8   2  -1       13.43       11.98      1.02 o
  -7   2  -1       96.93       92.08      1.90 o
  -6   2  -1       78.32       78.05      1.09 o
  -5   2  -1      118.08      112.62      1.24 o
  -4   2  -1        9.88       13.92      0.47 o
  -3   2  -1      325.25      348.24      2.59 o
  -2   2  -1      648.81      689.68      4.54 o
  -1   2  -1     3677.47     3537.21     24.30 o
   0   2  -1     1926.47     1954.69     19.61 o
   1   2  -1     5188.50     5090.23     48.82 o
   2   2  -1      309.47      330.08      2.53 o
   3   2  -1      217.70      221.02      1.77 o
   4   2  -1     1694.97     1807.29     12.79 o
   5   2  -1       41.31       47.90      0.57 o
   6   2  -1       65.24       68.17      0.82 o
   7   2  -1       77.08       75.52      0.87 o
   8   2  -1       30.79       34.22      0.98 o
   9   2  -1        6.74        4.67      0.72 o
  10   2  -1        8.80       11.12      0.92 o
  -8   3  -1       12.73       10.75      0.87 o
  -7   3  -1        5.70        3.45      0.66 o
  -6   3  -1       16.12       12.33      0.77 o
  -5   3  -1       97.11       97.86      1.18 o
  -4   3  -1        1.38        0.77      0.19 o
  -3   3  -1       49.91       57.89      0.57 o
  -2   3  -1      523.02      592.79      4.05 o
  -1   3  -1     1311.53     1339.65     10.31 o
   0   3  -1     3449.25     3343.70     48.24 o
   1   3  -1      433.93      420.96      3.18 o
   2   3  -1     1169.40     1154.57      8.12 o
   3   3  -1      223.07      223.84      1.66 o
   4   3  -1     4015.19     4335.06     36.68 o
   5   3  -1      312.28      339.59      2.75 o
   6   3  -1      173.41      176.93      1.69 o
   7   3  -1       78.00       80.02      1.06 o
   8   3  -1       13.09       12.67      0.67 o
   9   3  -1        1.82        1.40      0.66 o
  10   3  -1        2.81        2.21      0.77 o
  -8   4  -1       10.02       12.06      1.45 o
  -7   4  -1        1.34        0.00      0.66 o
  -6   4  -1        9.04        7.29      1.60 o
  -5   4  -1       57.37       56.84      2.69 o
  -4   4  -1        2.24        1.76      0.35 o
  -3   4  -1      102.22       98.56      1.09 o
  -2   4  -1      252.78      242.73      1.97 o
  -1   4  -1      286.19      279.74      3.88 o
   0   4  -1      247.25      264.03      3.80 o
   1   4  -1      165.81      164.10      1.38 o
   2   4  -1      153.01      165.25      1.23 o
   3   4  -1     1039.09     1029.50      7.36 o
   4   4  -1      570.18      567.23      4.37 o
   5   4  -1      161.20      169.82      1.58 o
   6   4  -1       40.23       41.34      0.70 o
   7   4  -1      106.87      109.11      1.42 o
   8   4  -1        3.18        3.37      1.14 o
   9   4  -1       35.48       34.20      1.03 o
  10   4  -1        0.29        0.00      0.66 o
  -7   5  -1        1.03        1.54      0.80 o
  -6   5  -1        1.57        0.89      0.65 o
  -5   5  -1        7.57        6.71      0.59 o
  -4   5  -1        4.15        2.90      0.40 o
  -3   5  -1       49.61       45.25      0.84 o
  -2   5  -1       91.90      104.05      0.98 o
  -1   5  -1       95.66       99.37      1.15 o
   1   5  -1      103.32      114.40      1.40 o
   2   5  -1       63.77       80.30      0.75 o
   3   5  -1       75.82       69.87      0.64 o
   4   5  -1      178.06      175.37      1.46 o
   5   5  -1      329.01      346.14      3.00 o
   6   5  -1      312.33      298.68      2.90 o
   7   5  -1       27.17       29.23      0.67 o
   8   5  -1       82.98       88.25      1.77 o
   9   5  -1        2.33        3.03      0.59 o
  10   5  -1       11.12       13.35      1.16 o
  -6   6  -1        1.63        1.01      0.50 o
  -5   6  -1        9.88        8.92      0.65 o
  -4   6  -1        6.07        3.87      0.52 o
  -3   6  -1        2.56        1.34      0.37 o
  -2   6  -1      114.21      100.85      1.41 o
  -1   6  -1       17.57       12.87      0.99 o
   1   6  -1       41.13       43.97      0.72 o
   2   6  -1       71.16       66.53      0.70 o
   3   6  -1      223.62      222.98      2.13 o
   4   6  -1       95.43       93.69      0.94 o
   5   6  -1      114.80      118.68      1.18 o
   6   6  -1       19.66       16.60      0.57 o
   7   6  -1      211.34      189.91      2.63 o
   8   6  -1       24.81       23.70      0.89 o
   9   6  -1       20.72       17.97      1.24 o
  10   6  -1       46.43       52.57      1.63 o
  -5   7  -1        1.64        2.96      0.50 o
  -4   7  -1        7.65        6.61      0.62 o
  -3   7  -1       19.63       18.13      0.64 o
  -2   7  -1        1.56        2.22      0.26 o
  -1   7  -1       14.69       12.62      1.10 o
   0   7  -1       44.90       34.15      2.03 o
   1   7  -1       18.90       18.31      0.58 o
   2   7  -1       65.67       69.86      0.83 o
   3   7  -1       46.95       44.87      0.61 o
   4   7  -1      403.26      400.36      3.78 o
   5   7  -1       42.17       42.75      0.70 o
   6   7  -1      139.64      137.46      1.98 o
   7   7  -1       96.45       93.08      2.00 o
   8   7  -1       61.01       53.96      1.53 o
   9   7  -1        0.72        0.98      0.73 o
  10   7  -1       24.79       29.45      1.38 o
  -3   8  -1       18.35       20.35      1.89 o
  -2   8  -1        6.91        7.15      0.45 o
  -1   8  -1       27.52       30.28      0.62 o
   0   8  -1        9.34        9.16      1.31 o
   1   8  -1       16.60       15.55      0.58 o
   2   8  -1        0.72        0.37      0.21 o
   3   8  -1       87.67       86.47      1.27 o
   4   8  -1      395.60      421.50      5.06 o
   5   8  -1       18.91       19.97      2.40 o
   6   8  -1       12.67       14.69      0.82 o
   7   8  -1       16.31       15.89      1.09 o
   8   8  -1        1.82        1.98      0.66 o
   9   8  -1       37.89       33.96      1.32 o
  -2   9  -1       28.93       37.06      1.31 o
  -1   9  -1        5.40        5.75      0.41 o
   0   9  -1        1.63        1.45      1.02 o
   1   9  -1       10.65       10.32      1.31 o
   2   9  -1       20.52       21.26      0.87 o
   3   9  -1        9.66        9.87      0.42 o
   4   9  -1        3.13        1.80      0.45 o
   5   9  -1       15.45       13.00      0.77 o
   6   9  -1       20.05       20.82      0.97 o
   7   9  -1       16.79       18.16      0.97 o
   8   9  -1        9.57       10.53      0.87 o
   9   9  -1       18.28       22.48      1.18 o
   2  10  -1        9.38        9.09      0.53 o
   3  10  -1        5.92        4.72      0.37 o
   4  10  -1        4.77        4.98      0.51 o
   5  10  -1        5.59        4.46      0.73 o
   6  10  -1       25.09       25.35      1.08 o
   7  10  -1        1.26        0.58      0.94 o
   8  10  -1        4.44        1.74      0.70 o
   2  11  -1        4.53        7.27      0.58 o
   3  11  -1       25.11       24.70      1.16 o
   4  11  -1        2.91        3.63      0.73 o
   5  11  -1        3.25        3.42      0.87 o
   6  11  -1       11.03       10.93      1.09 o
  -6 -11   0        2.42        3.58      0.43 o
  -5 -11   0       10.94       11.49      0.52 o
  -4 -11   0        2.84        6.10      0.73 o
  -3 -11   0        0.16        0.00      0.41 o
  -2 -11   0        2.53        3.49      1.60 o
  -8 -10   0        1.53        0.00      0.66 o
  -7 -10   0       31.86       33.60      1.82 o
  -6 -10   0        0.81        0.53      0.46 o
  -5 -10   0        2.24        1.92      0.37 o
  -4 -10   0       81.42       80.65      1.45 o
  -3 -10   0       13.96       12.95      0.49 o
  -2 -10   0        9.15       11.88      0.55 o
  -1 -10   0        4.79        6.25      1.60 o
  -9  -9   0        5.80        3.05      1.02 o
  -8  -9   0        5.69        4.95      0.72 o
  -7  -9   0        4.76        3.18      0.73 o
  -6  -9   0       29.20       28.75      0.92 o
  -5  -9   0       95.00       98.56      1.43 o
  -4  -9   0       69.42       65.62      1.78 o
  -3  -9   0       80.38       76.71      0.87 o
  -2  -9   0       26.12       23.97      0.50 o
  -1  -9   0       16.36       20.49      1.74 o
   0  -9   0        1.89        2.03      1.16 o
   2  -9   0        4.42        5.23      0.44 o
  -9  -8   0       11.41       10.75      1.16 o
  -8  -8   0        4.69        4.15      0.62 o
  -7  -8   0        7.73        7.15      0.66 o
  -6  -8   0       18.99       16.99      0.66 o
  -5  -8   0       68.29       67.44      1.82 o
  -4  -8   0       89.13       87.90      1.80 o
  -3  -8   0       35.20       34.96      0.64 o
  -2  -8   0        7.48        5.61      0.33 o
  -1  -8   0       12.29       12.93      1.45 o
   0  -8   0       15.52       18.31      1.74 o
   2  -8   0        0.51        0.22      0.31 o
   3  -8   0        0.73        0.73      0.31 o
   4  -8   0       18.18       23.98      1.16 o
 -10  -7   0       13.17       13.22      1.45 o
  -9  -7   0       16.85       16.08      2.33 o
  -8  -7   0       78.55       83.45      1.94 o
  -7  -7   0       38.09       41.37      0.98 o
  -6  -7   0       11.30        8.10      0.50 o
  -5  -7   0      311.02      325.41      3.82 o
  -4  -7   0      105.24      101.61      1.10 o
  -3  -7   0        2.13        1.72      0.17 o
  -2  -7   0       22.52       18.07      0.42 o
   0  -7   0      313.24      319.27      9.01 o
   2  -7   0        0.13        0.00      0.24 o
   3  -7   0       17.63       18.61      0.46 o
   4  -7   0        2.11        1.76      0.34 o
   5  -7   0        3.59        4.70      0.46 o
 -10  -6   0        3.69        2.60      0.77 o
  -9  -6   0       16.84       13.56      1.60 o
  -8  -6   0       48.97       45.79      1.13 o
  -7  -6   0       51.97       50.89      0.92 o
  -6  -6   0       23.33       22.88      0.57 o
  -5  -6   0       25.87       22.52      1.07 o
  -4  -6   0      359.46      374.25      3.46 o
  -3  -6   0       31.28       27.12      0.44 o
  -2  -6   0      385.22      394.75      3.96 o
  -1  -6   0       11.48        9.59      0.44 o
   1  -6   0      544.45      530.86     10.46 o
   2  -6   0      412.89      399.40      4.03 o
   3  -6   0       38.33       36.96      0.67 o
   4  -6   0       16.23       14.97      0.82 o
   5  -6   0        2.15        0.19      0.36 o
   6  -6   0        3.91        6.12      0.50 o
 -10  -5   0        0.54        0.00      0.70 o
  -9  -5   0       11.23        9.98      0.80 o
  -8  -5   0       67.21       63.39      1.54 o
  -7  -5   0      296.46      310.24      2.79 o
  -6  -5   0       55.11       53.72      0.73 o
  -5  -5   0       61.03       56.95      0.87 o
  -4  -5   0      305.63      319.69      2.99 o
  -3  -5   0      671.86      672.96      5.57 o
  -2  -5   0      113.70      126.85      1.09 o
  -1  -5   0      129.38      139.66     10.54 o
   0  -5   0     1439.63     1426.63     36.91 o
   1  -5   0       83.36       86.60      2.25 o
   2  -5   0       60.08       54.59      0.58 o
   3  -5   0      193.82      180.12      1.58 o
   4  -5   0       26.43       23.70      0.56 o
   5  -5   0        0.79        0.69      0.32 o
   6  -5   0        6.43        4.81      0.39 o
   7  -5   0        1.24        0.95      0.47 o
 -10  -4   0        2.09        1.40      0.77 o
  -9  -4   0       71.38       62.79      1.96 o
  -8  -4   0      142.81      125.25      3.46 o
  -7  -4   0       92.78       97.20      1.21 o
  -6  -4   0      435.97      439.45      3.81 o
  -5  -4   0       82.60       83.26      0.90 o
  -4  -4   0     1109.18     1079.10      8.86 o
  -3  -4   0      176.77      168.43      1.36 o
  -2  -4   0       19.62       20.63      0.29 o
  -1  -4   0      414.60      403.07      4.70 o
   1  -4   0     2792.24     2989.91     27.70 o
   2  -4   0      241.45      245.65      2.07 o
   3  -4   0      149.91      143.73      1.31 o
   4  -4   0       45.19       36.22      0.52 o
   5  -4   0       70.79       62.91      1.09 o
   6  -4   0        5.71        3.42      0.44 o
   7  -4   0       26.34       24.49      1.03 o
 -10  -3   0        5.24        4.57      0.77 o
  -9  -3   0       25.88       24.32      0.98 o
  -8  -3   0        5.59        4.17      0.55 o
  -7  -3   0      187.99      199.55      3.01 o
  -6  -3   0       73.72       67.89      0.84 o
  -5  -3   0      629.90      645.48      5.39 o
  -4  -3   0     1252.07     1408.16     16.15 o
  -3  -3   0      349.29      368.68      3.05 o
  -2  -3   0      155.01      159.88      1.36 o
  -1  -3   0      183.11      146.92      1.24 o
   1  -3   0      805.09      806.10     11.15 o
   2  -3   0      102.80      102.66      0.89 o
   3  -3   0        8.15        5.87      0.37 o
   4  -3   0        1.04        0.55      0.18 o
   5  -3   0        9.48        6.29      0.30 o
   6  -3   0       91.16       89.92      2.34 o
   7  -3   0       11.29       10.89      0.80 o
   8  -3   0        3.80        2.18      1.02 o
 -10  -2   0        5.88        5.52      1.16 o
  -9  -2   0       23.25       23.49      0.89 o
  -8  -2   0       22.61       24.76      0.86 o
  -7  -2   0        3.62        4.46      0.36 o
  -6  -2   0      262.20      269.81      2.64 o
  -5  -2   0      955.76     1004.43      8.24 o
  -4  -2   0      826.22      864.34      7.09 o
  -3  -2   0     3746.27     3820.50     26.93 o
  -2  -2   0      540.26      519.79      3.98 o
  -1  -2   0      280.61      297.65      2.00 o
   1  -2   0      708.69      784.35      6.35 o
   2  -2   0      262.73      258.54      2.16 o
   3  -2   0      187.41      176.75      1.44 o
   4  -2   0       16.09       13.16      0.40 o
   5  -2   0      208.64      208.90      2.11 o
   6  -2   0      172.15      166.48      4.35 o
   7  -2   0       58.19       55.42      1.14 o
   8  -2   0        7.49        6.10      1.02 o
   9  -2   0        3.33        4.07      1.16 o
 -10  -1   0       23.58       22.93      1.38 o
  -9  -1   0        3.48        1.33      0.61 o
  -8  -1   0       80.36       72.16      1.97 o
  -7  -1   0       47.96       47.21      0.79 o
  -6  -1   0        9.90        8.55      0.34 o
  -5  -1   0      433.54      483.73      4.11 o
  -4  -1   0      185.51      180.92      1.48 o
  -3  -1   0      941.07      904.64      7.52 o
  -2  -1   0      858.06      888.40      6.74 o
  -1  -1   0     8012.76     6187.94     52.08 o
   1  -1   0       44.40       49.11      0.41 o
   2  -1   0       63.83       54.96      0.51 o
   3  -1   0       32.92       32.85      0.39 o
   4  -1   0      197.47      197.27      1.54 o
   5  -1   0      111.65      121.92      1.13 o
   6  -1   0       22.04       20.49      0.43 o
   7  -1   0       91.13       91.63      1.37 o
   8  -1   0       32.07       31.25      1.53 o
   9  -1   0       12.27       10.03      1.31 o
 -10   0   0       16.70       14.53      1.60 o
  -9   0   0        7.86        6.66      0.80 o
  -8   0   0       13.49       11.74      0.68 o
  -7   0   0       18.83       20.04      0.60 o
  -6   0   0       55.70       53.79      0.82 o
  -5   0   0      132.69      125.03      1.12 o
  -4   0   0      630.62      648.68      4.93 o
  -3   0   0      153.91      156.71      1.27 o
  -2   0   0      647.80      640.67      5.25 o
  -1   0   0     1383.54     1306.46     10.53 o
   1   0   0     1383.53     1279.60      9.35 o
   2   0   0      648.39      640.99      4.66 o
   3   0   0      153.72      155.16      1.21 o
   4   0   0      629.22      639.54      5.04 o
   5   0   0      132.38      125.09      1.07 o
   6   0   0       55.80       54.44      0.63 o
   7   0   0       18.78       20.65      0.61 o
   8   0   0       13.52       14.05      0.94 o
   9   0   0        7.84        7.00      0.82 o
  10   0   0       16.75       14.97      1.45 o
  -9   1   0       12.23        9.42      0.87 o
  -8   1   0       32.08       32.64      1.22 o
  -7   1   0       91.18       91.44      1.54 o
  -6   1   0       22.07       19.59      0.75 o
  -5   1   0      111.78      123.14      1.22 o
  -4   1   0      197.56      198.17      1.62 o
  -3   1   0       32.81       32.86      0.37 o
  -2   1   0       63.87       55.44      0.47 o
  -1   1   0       44.13       49.33      0.38 o
   0   1   0     2585.32     2383.87     61.47 o
   1   1   0     8012.78     6161.52    111.75 o
   2   1   0      859.19      894.19      6.06 o
   3   1   0      940.53      903.01      6.42 o
   4   1   0      185.93      179.45      2.56 o
   5   1   0      433.28      485.55      3.63 o
   6   1   0        9.90        8.35      0.28 o
   7   1   0       47.88       47.08      0.82 o
   8   1   0       80.41       76.08      1.75 o
   9   1   0        3.49        1.97      0.66 o
  10   1   0       23.57       23.36      1.28 o
  -9   2   0        3.33        2.33      0.77 o
  -8   2   0        7.53        6.72      0.87 o
  -7   2   0       58.04       52.69      1.38 o
  -6   2   0      171.89      172.39      2.02 o
  -5   2   0      209.11      207.16      1.90 o
  -4   2   0       16.12       14.12      0.32 o
  -3   2   0      187.41      176.77      1.38 o
  -2   2   0      262.43      258.53      1.91 o
  -1   2   0      708.06      777.14      6.34 o
   0   2   0     5350.08     5299.05    135.88 o
   1   2   0      280.38      297.48      2.12 o
   2   2   0      541.29      519.18      3.70 o
   3   2   0     3746.44     3759.10     27.06 o
   4   2   0      824.78      858.51      6.16 o
   5   2   0      956.08      994.48      7.62 o
   6   2   0      262.40      267.36      2.64 o
   7   2   0        3.61        4.94      0.32 o
   8   2   0       22.65       22.78      0.86 o
   9   2   0       23.32       24.87      1.13 o
  10   2   0        5.90        7.33      1.45 o
  -8   3   0        3.81        1.93      0.70 o
  -7   3   0       11.31       10.41      0.80 o
  -6   3   0       91.10       87.59      1.80 o
  -5   3   0        9.50        6.98      0.36 o
  -4   3   0        1.06        0.28      0.19 o
  -3   3   0        8.21        5.91      0.19 o
  -2   3   0      102.57      100.75      0.75 o
  -1   3   0      803.50      795.31      6.39 o
   0   3   0      387.44      348.34      9.16 o
   1   3   0      183.26      146.90      1.34 o
   2   3   0      155.25      158.77      1.19 o
   3   3   0      349.35      362.45      2.65 o
   4   3   0     1252.22     1377.31     16.28 o
   5   3   0      629.88      646.20      7.56 o
   6   3   0       73.72       67.80      0.91 o
   7   3   0      188.06      198.16      2.09 o
   8   3   0        5.60        4.75      0.55 o
   9   3   0       25.89       24.28      1.38 o
  10   3   0        5.28        3.49      0.77 o
  -7   4   0       26.37       22.17      1.08 o
  -6   4   0        5.70        3.83      0.56 o
  -5   4   0       70.78       65.47      2.89 o
  -4   4   0       45.32       38.16      0.63 o
  -3   4   0      149.44      143.00      1.48 o
  -2   4   0      241.31      244.84      1.97 o
  -1   4   0     2792.15     3053.31     44.96 o
   1   4   0      415.94      419.86      6.32 o
   2   4   0       19.76       20.45      0.24 o
   3   4   0      176.66      165.47      1.27 o
   4   4   0     1108.17     1081.62      8.22 o
   5   4   0       82.55       84.54      0.91 o
   6   4   0      436.44      447.41      4.18 o
   7   4   0       92.87       95.51      1.21 o
   8   4   0      142.73      128.21      2.01 o
   9   4   0       71.31       65.85      1.40 o
  10   4   0        2.09        1.09      0.80 o
  -7   5   0        1.24        0.97      0.59 o
  -6   5   0        6.45        5.58      0.66 o
  -5   5   0        0.80        0.88      0.41 o
  -4   5   0       26.42       23.52      0.72 o
  -3   5   0      193.68      179.35      1.82 o
  -2   5   0       60.24       53.31      0.64 o
  -1   5   0       83.55       87.91      1.21 o
   1   5   0      129.37      153.65      2.62 o
   2   5   0      113.78      124.89      1.11 o
   3   5   0      671.94      676.19      5.15 o
   4   5   0      305.62      320.30      2.53 o
   5   5   0       61.07       58.36      0.66 o
   6   5   0       55.13       55.09      0.91 o
   7   5   0      296.71      309.52      3.98 o
   8   5   0       67.28       62.10      2.32 o
   9   5   0       11.22       10.54      0.94 o
  10   5   0        0.56        0.36      0.72 o
  -6   6   0        3.93        5.88      1.31 o
  -5   6   0        2.12        1.51      0.41 o
  -4   6   0       16.13       14.44      0.94 o
  -3   6   0       38.30       35.87      0.79 o
  -2   6   0      413.46      405.20      3.85 o
  -1   6   0      544.99      524.03     13.66 o
   1   6   0       11.49       10.17      0.44 o
   2   6   0      385.37      393.85      4.00 o
   3   6   0       31.43       26.30      0.68 o
   4   6   0      359.57      376.58      3.19 o
   5   6   0       25.86       23.82      0.68 o
   6   6   0       23.23       22.40      0.66 o
   7   6   0       51.80       51.66      1.12 o
   8   6   0       49.04       45.65      1.55 o
   9   6   0       16.87       14.49      0.97 o
  10   6   0        3.71        2.60      0.94 o
  -5   7   0        3.62        5.10      0.50 o
  -4   7   0        2.10        1.51      0.41 o
  -3   7   0       17.64       18.46      0.62 o
  -2   7   0        0.13        0.19      0.32 o
  -1   7   0       46.54       45.34      2.18 o
   1   7   0       58.54       53.33      2.18 o
   2   7   0       22.54       18.35      0.64 o
   3   7   0        2.16        1.86      0.22 o
   4   7   0      105.10      101.03      1.14 o
   5   7   0      310.83      334.67      3.61 o
   6   7   0       11.25        8.66      0.53 o
   7   7   0       38.12       41.30      1.28 o
   8   7   0       78.41       83.44      1.90 o
   9   7   0       16.87       16.28      1.03 o
  10   7   0       13.24       13.86      0.97 o
  -4   8   0       18.20       21.65      1.31 o
  -3   8   0        0.73        2.47      1.16 o
  -2   8   0        0.51        0.00      1.02 o
  -1   8   0        2.13        2.47      1.16 o
   0   8   0       15.60       15.11      1.60 o
   1   8   0       12.29       11.04      1.16 o
   2   8   0        7.45        5.64      0.23 o
   3   8   0       35.17       33.51      0.69 o
   4   8   0       89.01       88.34      1.51 o
   5   8   0       68.38       68.82      3.20 o
   6   8   0       19.01       15.93      1.16 o
   7   8   0        7.72        6.40      0.70 o
   8   8   0        4.66        2.97      0.66 o
   9   8   0       11.43       11.54      0.91 o
  -3   9   0        2.78        2.62      0.73 o
  -2   9   0        4.44        6.25      0.58 o
  -1   9   0       23.36       24.85      1.89 o
   0   9   0        1.89        1.45      1.02 o
   1   9   0       16.46       15.84      1.74 o
   2   9   0       26.11       22.78      0.85 o
   3   9   0       80.43       76.53      1.14 o
   4   9   0       69.41       63.55      1.60 o
   5   9   0       94.91       93.68      1.80 o
   6   9   0       29.16       28.00      0.97 o
   7   9   0        4.75        4.17      1.24 o
   8   9   0        5.65        4.38      0.77 o
   9   9   0        5.79        4.23      0.80 o
   2  10   0        9.25       11.71      0.84 o
   3  10   0       13.99       13.45      0.77 o
   4  10   0       81.39       80.75      3.71 o
   5  10   0        2.24        2.36      0.56 o
   6  10   0        0.83        0.00      1.09 o
   7  10   0       31.91       34.71      1.89 o
   8  10   0        1.53        0.00      0.80 o
   2  11   0        2.55        3.15      0.35 o
   3  11   0        0.16        0.00      0.58 o
   4  11   0        2.80        5.81      0.87 o
   5  11   0       10.93       10.31      0.66 o
   6  11   0        2.43        2.97      0.56 o
  -6 -11   1       11.01       12.83      0.58 o
  -5 -11   1        3.23        2.90      0.37 o
  -4 -11   1        2.91        4.15      0.55 o
  -3 -11   1       25.10       26.33      0.92 o
  -2 -11   1        4.57        9.16      1.74 o
  -8 -10   1        4.43        2.89      0.66 o
  -7 -10   1        1.26        0.38      0.58 o
  -6 -10   1       25.10       25.74      0.78 o
  -5 -10   1        5.57        4.74      0.40 o
  -4 -10   1        4.78        5.16      0.35 o
  -3 -10   1        5.93        5.68      0.61 o
  -2 -10   1        9.39        9.48      0.40 o
  -1 -10   1        9.11       12.50      1.74 o
  -9  -9   1       18.32       20.64      1.60 o
  -8  -9   1        9.57       10.51      0.77 o
  -7  -9   1       16.89       18.24      0.92 o
  -6  -9   1       19.99       21.54      0.72 o
  -5  -9   1       15.55       14.24      0.61 o
  -4  -9   1        3.14        2.89      0.67 o
  -3  -9   1        9.65       11.31      0.35 o
  -2  -9   1       20.51       20.52      0.59 o
  -1  -9   1       10.66        9.88      1.45 o
   0  -9   1        1.64        1.89      1.16 o
   2  -9   1       28.97       34.55      1.89 o
  -9  -8   1       37.95       34.30      1.89 o
  -8  -8   1        1.79        1.74      0.62 o
  -7  -8   1       16.34       17.24      0.87 o
  -6  -8   1       12.64       16.05      0.67 o
  -5  -8   1       18.88       19.21      0.67 o
  -4  -8   1      395.86      409.62      4.29 o
  -3  -8   1       87.61       85.65      1.07 o
  -2  -8   1        0.72        0.39      0.20 o
  -1  -8   1       16.60       16.90      1.45 o
   0  -8   1        9.36       10.75      1.45 o
   2  -8   1        6.93        6.20      0.65 o
   3  -8   1       18.36       20.39      0.66 o
   4  -8   1       23.43       27.18      1.16 o
 -10  -7   1       24.84       30.95      1.89 o
  -9  -7   1        0.71        1.58      0.66 o
  -8  -7   1       60.87       54.71      1.59 o
  -7  -7   1       96.70       98.38      1.75 o
  -6  -7   1      139.71      138.55      2.82 o
  -5  -7   1       42.23       42.43      0.66 o
  -4  -7   1      403.43      401.68      3.72 o
  -3  -7   1       46.94       44.40      0.57 o
  -2  -7   1       65.55       67.89      2.13 o
  -1  -7   1       18.88       18.17      0.58 o
   0  -7   1       44.90       40.84      2.18 o
   1  -7   1       14.64       13.59      0.41 o
   2  -7   1        1.55        1.38      0.31 o
   3  -7   1       19.68       18.02      0.47 o
   4  -7   1        7.62        6.82      0.38 o
   5  -7   1        1.64        2.87      0.42 o
 -10  -6   1       46.37       53.72      1.59 o
  -9  -6   1       20.75       19.42      1.01 o
  -8  -6   1       24.86       23.15      1.67 o
  -7  -6   1      211.33      187.89      2.25 o
  -6  -6   1       19.77       16.19      0.50 o
  -5  -6   1      114.87      117.71      1.43 o
  -4  -6   1       95.19       93.91      1.04 o
  -3  -6   1      223.66      224.56      2.12 o
  -2  -6   1       71.20       67.36      0.80 o
  -1  -6   1       41.10       43.02      1.02 o
   0  -6   1       15.64       20.35      1.60 o
   1  -6   1       17.51       12.06      0.58 o
   2  -6   1      114.40       97.02      2.41 o
   3  -6   1        2.57        1.57      0.33 o
   4  -6   1        6.07        4.85      0.34 o
   5  -6   1        9.82        9.31      0.50 o
   6  -6   1        1.63        1.31      0.42 o
 -10  -5   1       11.09       13.28      0.97 o
  -9  -5   1        2.34        2.72      0.66 o
  -8  -5   1       83.13       86.83      1.85 o
  -7  -5   1       27.12       29.33      0.61 o
  -6  -5   1      312.25      299.36      2.66 o
  -5  -5   1      329.35      346.47      3.63 o
  -4  -5   1      178.04      172.17      1.56 o
  -3  -5   1       76.35       69.79      1.12 o
  -2  -5   1       63.78       79.92      0.72 o
  -1  -5   1      103.23      113.92      1.11 o
   0  -5   1     1111.43     1145.43     29.65 o
   1  -5   1       95.70       98.95      1.36 o
   2  -5   1       91.78      104.24      1.16 o
   3  -5   1       49.61       48.31      0.64 o
   4  -5   1        4.14        3.35      0.31 o
   5  -5   1        7.58        6.25      0.44 o
   6  -5   1        1.58        0.62      0.44 o
   7  -5   1        1.02        1.16      0.44 o
 -10  -4   1        0.29        0.00      0.72 o
  -9  -4   1       35.44       32.46      1.28 o
  -8  -4   1        3.18        3.61      0.53 o
  -7  -4   1      106.99      108.54      1.30 o
  -6  -4   1       40.13       41.86      0.97 o
  -5  -4   1      161.01      168.30      1.57 o
  -4  -4   1      570.14      561.29      4.91 o
  -3  -4   1     1038.47     1048.26      7.86 o
  -2  -4   1      152.98      166.57      1.56 o
  -1  -4   1      165.44      165.13      1.93 o
   0  -4   1      247.25      261.73      7.27 o
   1  -4   1      285.84      280.55      3.48 o
   2  -4   1      252.66      245.72      1.90 o
   3  -4   1      102.24       98.85      0.95 o
   4  -4   1        2.23        1.77      0.25 o
   5  -4   1       57.24       53.60      1.01 o
   6  -4   1        9.05        7.19      0.50 o
   7  -4   1        1.34        0.00      0.47 o
 -10  -3   1        2.81        3.12      0.80 o
  -9  -3   1        1.80        2.06      0.58 o
  -8  -3   1       13.03       12.55      0.67 o
  -7  -3   1       77.88       80.32      1.06 o
  -6  -3   1      173.40      181.10      1.70 o
  -5  -3   1      312.64      338.90      2.92 o
  -4  -3   1     4014.51     4405.52     40.10 o
  -3  -3   1      223.08      224.25      1.92 o
  -2  -3   1     1170.54     1145.82      9.39 o
  -1  -3   1      433.66      422.40      3.46 o
   0  -3   1     3449.31     3318.37     46.24 o
   1  -3   1     1312.98     1336.12     23.16 o
   2  -3   1      522.45      595.32      4.88 o
   3  -3   1       49.75       58.37      0.67 o
   4  -3   1        1.33        0.86      0.20 o
   5  -3   1       97.15       98.47      1.12 o
   6  -3   1       16.08       13.09      0.59 o
   7  -3   1        5.69        5.01      0.62 o
   8  -3   1       12.78       11.34      1.16 o
 -10  -2   1        8.84       12.50      1.31 o
  -9  -2   1        6.77        4.77      0.61 o
  -8  -2   1       30.75       33.56      0.95 o
  -7  -2   1       76.96       76.31      1.03 o
  -6  -2   1       65.28       68.75      0.91 o
  -5  -2   1       41.26       48.64      0.63 o
  -4  -2   1     1695.17     1815.32     13.69 o
  -3  -2   1      217.99      221.90      1.66 o
  -2  -2   1      309.63      328.57      2.70 o
  -1  -2   1     5186.56     5050.76     83.58 o
   0  -2   1     1926.18     1966.88     19.70 o
   1  -2   1     3676.33     3580.26     26.76 o
   2  -2   1      648.84      687.35      5.21 o
   3  -2   1      324.75      347.67      2.53 o
   4  -2   1        9.86       12.85      0.54 o
   5  -2   1      117.98      110.80      1.55 o
   6  -2   1       78.24       75.06      2.78 o
   7  -2   1       97.02       95.36      2.54 o
   8  -2   1       13.39       12.04      1.53 o
   9  -2   1        1.42        1.60      1.02 o
 -10  -1   1       11.67       11.95      0.97 o
  -9  -1   1       42.26       41.95      1.11 o
  -8  -1   1       10.07        9.98      0.64 o
  -7  -1   1      134.08      131.78      1.52 o
  -6  -1   1       13.77       12.26      0.47 o
  -5  -1   1      278.99      275.36      2.39 o
  -4  -1   1      405.24      398.28      2.91 o
  -3  -1   1      341.73      373.58      2.86 o
  -2  -1   1     2769.34     2733.20     19.54 o
  -1  -1   1     1016.05      996.50     11.39 o
   0  -1   1      377.57      367.89      2.86 o
   1  -1   1     4408.68     4238.85     31.91 o
   2  -1   1     1241.46     1259.36      9.41 o
   3  -1   1      408.73      385.51      2.98 o
   4  -1   1       11.11        7.99      0.31 o
   5  -1   1       28.17       26.96      0.59 o
   6  -1   1      168.91      174.55      1.66 o
   7  -1   1       98.17       99.68      1.89 o
   8  -1   1       23.49       24.34      0.89 o
   9  -1   1        1.82        0.15      1.02 o
  -9   0   1        0.63        0.71      0.70 o
  -8   0   1       42.86       42.17      1.91 o
  -7   0   1        6.19        4.98      0.66 o
  -6   0   1       73.76       70.16      0.95 o
  -5   0   1       78.87       86.38      0.85 o
  -4   0   1      513.19      560.73      4.32 o
  -3   0   1      221.34      207.79      1.75 o
  -2   0   1     1853.41     1796.59     14.49 o
  -1   0   1       14.35       19.13      0.26 o
   1   0   1     6510.10     5005.94     83.97 o
   2   0   1      366.38      358.02      2.48 o
   3   0   1      413.86      430.33      2.99 o
   4   0   1      439.74      408.79      3.27 o
   5   0   1      419.21      451.75      3.62 o
   6   0   1      182.93      179.28      1.59 o
   7   0   1      239.43      237.79      2.44 o
   8   0   1       17.18       15.02      2.47 o
   9   0   1       28.70       27.99      1.23 o
  10   0   1        0.95        0.00      1.02 o
  -9   1   1       28.26       26.31      1.60 o
  -8   1   1       41.41       43.61      1.32 o
  -7   1   1       25.32       26.68      0.86 o
  -6   1   1        3.20        3.60      0.44 o
  -5   1   1      104.24      105.38      1.08 o
  -4   1   1       66.59       73.34      0.71 o
  -3   1   1      180.90      184.61      1.41 o
  -2   1   1      956.74      897.17      6.10 o
  -1   1   1     7085.34     6337.46    151.12 o
   0   1   1     4580.95     3406.07    105.04 o
   1   1   1      204.41      209.28      2.75 o
   2   1   1     9592.01     9299.25     70.15 o
   3   1   1      690.81      707.58      5.40 o
   4   1   1      175.45      203.34      1.68 o
   5   1   1      152.44      160.65      1.41 o
   6   1   1      183.52      163.39      1.48 o
   7   1   1      176.78      175.74      1.74 o
   8   1   1      148.85      140.56      2.67 o
   9   1   1       36.81       37.89      1.34 o
  10   1   1       59.41       66.07      3.49 o
  -9   2   1        1.20        0.47      0.77 o
  -8   2   1       26.73       28.05      1.18 o
  -7   2   1      125.42      125.44      2.41 o
  -6   2   1      135.95      131.81      1.90 o
  -5   2   1      303.66      318.35      3.07 o
  -4   2   1        6.98        5.71      0.20 o
  -3   2   1       39.60       48.64      0.48 o
  -2   2   1       49.84       51.67      0.46 o
  -1   2   1     4509.14     4320.87     35.42 o
   0   2   1      168.90      171.19      4.65 o
   1   2   1     5184.01     4899.28     34.66 o
   2   2   1     4048.91     3935.86     27.79 o
   3   2   1     2925.24     3064.67     25.03 o
   4   2   1     1263.25     1463.46     11.07 o
   5   2   1       36.09       27.05      0.48 o
   6   2   1      571.86      605.56      5.28 o
   7   2   1        0.07        0.00      0.25 o
   8   2   1       64.32       63.50      1.26 o
   9   2   1        1.14        0.79      0.66 o
  10   2   1        5.02        7.45      1.82 o
  -8   3   1        2.98        1.45      0.70 o
  -7   3   1        7.93        6.82      0.70 o
  -6   3   1      134.74      139.97      2.76 o
  -5   3   1      142.16      139.89      1.51 o
  -4   3   1       18.26       14.97      0.34 o
  -3   3   1       55.69       55.08      0.55 o
  -2   3   1      112.62      114.93      0.90 o
  -1   3   1     1053.64     1076.87      7.99 o
   0   3   1      796.21      787.36     20.35 o
   1   3   1     1483.55     1565.86     14.94 o
   2   3   1      168.17      155.02      1.16 o
   3   3   1      136.16      151.02      1.16 o
   4   3   1      566.99      553.84      4.60 o
   5   3   1        8.42        6.03      0.31 o
   6   3   1      415.80      455.15      4.26 o
   7   3   1      466.73      445.69      4.26 o
   8   3   1       38.73       32.55      0.94 o
   9   3   1        4.86        3.61      0.87 o
  10   3   1       28.60       32.72      1.28 o
  -7   4   1       43.83       46.54      1.38 o
  -6   4   1        1.76        0.86      0.56 o
  -5   4   1       55.97       52.98      2.40 o
  -4   4   1      186.74      181.36      1.72 o
  -3   4   1       64.23       63.12      0.77 o
  -2   4   1       47.67       55.22      0.58 o
  -1   4   1      966.79     1055.75     20.72 o
   1   4   1     1031.93     1130.74     16.03 o
   2   4   1      147.86      170.82      1.26 o
   3   4   1      571.79      519.61      3.74 o
   4   4   1      979.81     1075.30      7.66 o
   5   4   1      312.54      339.52      3.56 o
   6   4   1      282.97      307.95      2.99 o
   7   4   1      339.38      343.33      3.37 o
   8   4   1       34.72       39.29      1.03 o
   9   4   1        2.13        1.08      0.54 o
  10   4   1        0.45        0.00      0.66 o
  -7   5   1        0.54        0.10      0.59 o
  -6   5   1        0.69        0.83      0.56 o
  -5   5   1        1.21        1.56      0.44 o
  -4   5   1       43.81       43.03      0.83 o
  -3   5   1      115.82      105.49      1.16 o
  -2   5   1      160.17      155.08      1.78 o
  -1   5   1      173.75      198.60      2.55 o
   1   5   1      643.79      713.53     10.07 o
   2   5   1      249.87      272.00      2.10 o
   3   5   1      229.51      219.37      1.64 o
   4   5   1       78.32       82.05      0.76 o
   5   5   1       59.59       57.01      0.69 o
   6   5   1      339.72      346.89      3.67 o
   7   5   1      106.58      100.01      1.23 o
   8   5   1      140.32      136.02      2.10 o
   9   5   1       20.97       20.29      0.85 o
  10   5   1       22.32       22.94      1.18 o
  -6   6   1        1.50        0.52      0.73 o
  -5   6   1       30.91       30.47      0.88 o
  -4   6   1       49.97       44.49      0.98 o
  -3   6   1       28.41       22.76      0.84 o
  -2   6   1      116.68      121.16      1.46 o
   1   6   1       60.80       64.09      2.33 o
   2   6   1       84.09       90.06      1.38 o
   3   6   1       55.34       52.63      0.62 o
   4   6   1       82.58       89.21      0.91 o
   5   6   1        2.67        1.65      0.24 o
   6   6   1      147.88      153.23      1.83 o
   7   6   1      157.85      153.14      2.24 o
   8   6   1        3.37        3.70      0.55 o
   9   6   1       13.54       10.84      0.87 o
  10   6   1        4.96        4.40      0.87 o
  -5   7   1        2.04        1.61      1.02 o
  -4   7   1        1.69        1.33      0.42 o
  -3   7   1        3.93        3.95      0.35 o
  -2   7   1        6.10        6.13      0.33 o
  -1   7   1       16.88       15.99      1.60 o
   0   7   1      448.18      410.68     11.19 o
   1   7   1      224.33      215.08      6.10 o
   2   7   1      100.68       98.01      1.09 o
   3   7   1        5.83        5.95      0.28 o
   4   7   1       22.49       16.99      0.47 o
   5   7   1      199.09      199.59      2.03 o
   6   7   1       25.05       20.57      0.76 o
   7   7   1      123.70      113.15      2.21 o
   8   7   1       17.84       18.84      0.97 o
   9   7   1      117.26      121.40      2.52 o
  10   7   1        2.69        1.81      0.80 o
  -4   8   1       12.82       11.92      1.02 o
  -3   8   1        4.04        3.32      0.94 o
  -2   8   1        0.88        0.37      0.50 o
  -1   8   1        6.92        6.39      1.16 o
   0   8   1       54.66       47.38      2.33 o
   1   8   1        4.85        1.45      0.87 o
   2   8   1       44.84       46.18      0.58 o
   3   8   1       14.61       13.25      0.85 o
   4   8   1       43.35       34.47      0.81 o
   5   8   1      129.58      127.09      4.43 o
   6   8   1      145.44      144.17      2.57 o
   7   8   1      117.46      122.65      2.31 o
   8   8   1       16.72       15.78      0.92 o
   9   8   1        0.24        0.00      0.70 o
  10   8   1       21.84       24.56      1.89 o
  -2   9   1        0.71        0.62      0.35 o
  -1   9   1        5.36        5.38      1.16 o
   0   9   1        1.52        0.44      0.87 o
   1   9   1       49.35       50.43      2.47 o
   2   9   1        2.31        2.18      0.72 o
   3   9   1       49.69       46.28      0.76 o
   4   9   1      231.95      227.99      5.07 o
   5   9   1       45.94       47.40      2.69 o
   6   9   1        8.00        6.38      0.66 o
   7   9   1       49.24       44.60      2.98 o
   8   9   1       37.49       36.64      1.32 o
   9   9   1       10.37        9.52      0.91 o
   2  10   1        4.95        4.78      0.39 o
   3  10   1        8.06        7.94      0.48 o
   4  10   1        7.84        6.17      0.67 o
   5  10   1        7.29        8.78      0.56 o
   6  10   1        2.68        1.70      0.56 o
   7  10   1        5.76        5.70      0.73 o
   8  10   1       16.81       15.00      0.97 o
   3  11   1        0.24        0.00      0.58 o
   4  11   1      141.09      140.82      3.49 o
   5  11   1        1.12        0.82      0.45 o
   6  11   1        0.66        0.00      0.49 o
  -6 -11   2        6.03        6.74      0.58 o
  -5 -11   2        5.92        5.80      0.61 o
  -4 -11   2       24.95       31.07      1.05 o
  -3 -11   2       12.27       12.33      0.68 o
  -2 -11   2        4.31        5.67      1.60 o
  -8 -10   2       17.10       23.40      1.60 o
  -7 -10   2        7.41        7.24      1.38 o
  -6 -10   2        8.05        7.22      0.50 o
  -5 -10   2        6.41        6.09      0.59 o
  -4 -10   2        6.68        6.09      0.35 o
  -3 -10   2       21.71       21.93      0.63 o
  -2 -10   2        6.61        6.55      0.41 o
  -1 -10   2        2.53        4.36      1.45 o
   0 -10   2        0.80        2.33      1.45 o
  -9  -9   2       39.40       47.38      2.03 o
  -8  -9   2       20.32       19.33      1.45 o
  -7  -9   2       36.55       35.93      1.96 o
  -6  -9   2        7.92        8.78      0.50 o
  -5  -9   2       17.59       15.58      1.23 o
  -4  -9   2      107.04      106.20      1.41 o
  -3  -9   2       35.52       35.39      0.86 o
  -2  -9   2        3.73        3.75      0.30 o
  -1  -9   2        4.84        4.38      0.64 o
   0  -9   2        8.01        9.30      1.45 o
   2  -9   2        7.90       10.62      0.51 o
  -9  -8   2        5.80        5.52      1.16 o
  -8  -8   2       37.70       35.46      1.74 o
  -7  -8   2        9.47        8.65      0.87 o
  -6  -8   2        8.99       10.17      0.50 o
  -5  -8   2       21.29       19.01      0.64 o
  -4  -8   2        0.31        0.18      0.29 o
  -3  -8   2      261.06      261.10      2.60 o
  -2  -8   2       49.43       47.15      0.59 o
  -1  -8   2       11.58       12.39      0.44 o
   0  -8   2       80.03       82.98      2.23 o
   1  -8   2       20.39       19.07      0.73 o
   2  -8   2        8.17        7.90      0.45 o
   3  -8   2        0.81        0.66      0.35 o
   4  -8   2       23.52       26.30      1.31 o
 -10  -7   2        7.84        7.12      1.31 o
  -9  -7   2       36.66       36.15      1.28 o
  -8  -7   2       40.66       36.77      1.24 o
  -7  -7   2      136.54      133.11      2.33 o
  -6  -7   2       12.42       15.07      0.85 o
  -5  -7   2       45.90       46.89      0.70 o
  -4  -7   2      878.61      867.84      7.81 o
  -3  -7   2      284.76      293.61      2.73 o
  -2  -7   2      290.07      299.92      3.05 o
  -1  -7   2       10.98       10.09      0.36 o
   0  -7   2      208.49      209.19      3.38 o
   1  -7   2      205.33      210.15      2.78 o
   2  -7   2       59.79       56.90      1.03 o
   3  -7   2       27.85       29.11      0.61 o
   4  -7   2        0.56        1.16      0.34 o
   5  -7   2        2.38        3.08      0.38 o
 -10  -6   2       50.50       66.19      1.80 o
  -9  -6   2       18.11       23.54      1.08 o
  -8  -6   2        7.32       10.42      0.87 o
  -7  -6   2       20.70       19.00      0.65 o
  -6  -6   2      130.55      136.42      1.49 o
  -5  -6   2       46.52       40.81      0.72 o
  -4  -6   2       55.21       57.73      0.88 o
  -3  -6   2      554.80      577.87      5.22 o
  -2  -6   2       11.82        9.72      0.22 o
  -1  -6   2      401.52      416.30      3.93 o
   0  -6   2        5.42        5.10      0.44 o
   1  -6   2       24.63       22.56      3.56 o
   2  -6   2      236.90      229.09      2.74 o
   3  -6   2       25.30       24.44      0.85 o
   4  -6   2       31.52       32.05      0.67 o
   5  -6   2        0.62        0.34      0.34 o
   6  -6   2        0.84        0.00      0.51 o
 -10  -5   2       17.71       22.93      1.13 o
  -9  -5   2       18.79       19.32      1.74 o
  -8  -5   2       10.09       11.21      0.80 o
  -7  -5   2       29.70       26.14      0.67 o
  -6  -5   2       14.11       16.46      0.47 o
  -5  -5   2      101.63      103.36      1.59 o
  -4  -5   2      101.17       97.31      1.05 o
  -3  -5   2       50.10       43.41      0.63 o
  -2  -5   2       53.94       57.91      0.57 o
  -1  -5   2       89.92       81.28      0.83 o
   0  -5   2     1020.34     1123.90     10.36 o
   1  -5   2       38.91       33.24      0.42 o
   2  -5   2      177.93      183.53      1.91 o
   3  -5   2       27.81       23.71      0.42 o
   4  -5   2        5.57        3.77      0.29 o
   5  -5   2       31.87       32.57      0.76 o
   6  -5   2       16.06       15.04      1.08 o
   7  -5   2        2.20        1.80      0.56 o
 -10  -4   2        0.13        0.00      0.73 o
  -9  -4   2       27.90       31.14      1.18 o
  -8  -4   2        5.78        6.16      0.55 o
  -7  -4   2       62.14       61.74      0.90 o
  -6  -4   2      164.24      163.99      1.58 o
  -5  -4   2       57.13       62.22      0.72 o
  -4  -4   2      928.54     1040.23      8.58 o
  -3  -4   2      922.61      942.76     11.73 o
  -2  -4   2      188.98      212.15      2.66 o
  -1  -4   2       84.34       89.33      1.10 o
   0  -4   2       86.50       82.70      0.94 o
   1  -4   2       75.81       81.25      0.83 o
   2  -4   2      379.91      379.53      3.42 o
   3  -4   2      207.08      203.61      1.95 o
   4  -4   2        0.10        0.00      0.23 o
   5  -4   2       20.63       16.92      0.56 o
   6  -4   2       18.83       15.42      0.56 o
   7  -4   2        2.75        0.87      0.47 o
   8  -4   2        9.58        8.22      0.82 o
 -10  -3   2        2.02        2.18      0.72 o
  -9  -3   2       31.36       28.32      1.19 o
  -8  -3   2       39.78       33.57      1.03 o
  -7  -3   2       56.80       55.34      0.96 o
  -6  -3   2      203.93      220.64      2.21 o
  -5  -3   2      968.12     1073.15      8.74 o
  -4  -3   2      242.36      263.92      2.50 o
  -3  -3   2     1246.45     1239.58      9.40 o
  -2  -3   2      590.13      606.05      4.98 o
  -1  -3   2      177.63      180.22      1.50 o
   0  -3   2      373.19      320.66      2.63 o
   1  -3   2     2558.20     2614.45     24.24 o
   2  -3   2      992.99     1003.31     12.16 o
   3  -3   2       74.52       81.57      0.79 o
   4  -3   2       15.46       17.17      0.40 o
   5  -3   2       57.86       53.20      0.75 o
   6  -3   2       65.39       66.98      1.20 o
   7  -3   2        8.18        8.02      0.66 o
   8  -3   2        0.58        0.00      0.62 o
 -10  -2   2        8.43        7.85      1.16 o
  -9  -2   2       15.21       16.29      0.84 o
  -8  -2   2       25.65       25.81      0.88 o
  -7  -2   2       49.23       47.54      0.80 o
  -6  -2   2       62.02       55.25      0.80 o
  -5  -2   2       70.17       73.18      0.81 o
  -4  -2   2     2503.80     2836.80     21.97 o
  -3  -2   2      840.71      829.21      6.36 o
  -2  -2   2     1496.17     1491.55     10.56 o
  -1  -2   2    10742.83     8462.01     85.70 o
   0  -2   2        3.41        5.54      0.19 o
   1  -2   2     2799.57     2730.88     19.64 o
   2  -2   2       82.66       86.75      0.79 o
   3  -2   2     2394.80     2551.07     19.19 o
   4  -2   2       25.39       27.12      0.56 o
   5  -2   2       21.31       15.31      0.52 o
   6  -2   2       44.03       40.30      0.80 o
   7  -2   2       40.00       40.03      0.98 o
   8  -2   2        7.65        7.49      0.77 o
   9  -2   2        0.08        0.00      1.02 o
 -10  -1   2        2.05        3.88      1.38 o
  -9  -1   2       62.47       60.46      2.54 o
  -8  -1   2       59.70       59.54      1.83 o
  -7  -1   2       55.85       58.52      0.89 o
  -6  -1   2        0.42        0.00      0.28 o
  -5  -1   2      150.34      156.06      1.60 o
  -4  -1   2      467.55      477.03      3.48 o
  -3  -1   2      343.06      378.03      3.51 o
  -2  -1   2      199.04      203.44      2.40 o
  -1  -1   2     1004.76      977.72      7.40 o
   0  -1   2      126.92      144.12      1.21 o
   1  -1   2     3486.69     3472.39     28.33 o
   2  -1   2      229.37      224.63      1.91 o
   3  -1   2      772.55      767.04      6.33 o
   4  -1   2      195.03      213.02      1.88 o
   5  -1   2      156.88      162.49      1.65 o
   6  -1   2       75.36       70.91      0.94 o
   7  -1   2      167.82      159.52      1.94 o
   8  -1   2        0.34        0.00      0.47 o
   9  -1   2        3.49        2.33      1.02 o
  -9   0   2        4.73        5.18      0.80 o
  -8   0   2       80.88       79.84      1.49 o
  -7   0   2      149.89      150.04      2.79 o
  -6   0   2      125.07      125.25      1.40 o
  -5   0   2        0.83        0.69      0.21 o
  -4   0   2      257.14      243.13      2.93 o
  -3   0   2      108.82      107.38      0.93 o
  -2   0   2      479.18      431.50      3.31 o
  -1   0   2      327.97      336.80      2.59 o
   0   0   2      481.53      453.46      5.32 o
   1   0   2     5669.37     5452.42     41.71 o
   2   0   2      133.42      125.28      0.95 o
   3   0   2      126.31      114.01      0.97 o
   4   0   2      321.16      294.33      2.73 o
   5   0   2      398.17      387.57      3.34 o
   6   0   2      155.59      155.57      1.51 o
   7   0   2       57.55       54.94      0.89 o
   8   0   2      270.42      264.21      4.42 o
   9   0   2        3.98        2.54      0.72 o
  10   0   2        7.40        4.65      1.16 o
  -9   1   2       18.96       20.33      1.96 o
  -8   1   2        7.62        7.39      0.80 o
  -7   1   2       23.59       25.20      1.01 o
  -6   1   2        3.61        3.76      0.44 o
  -5   1   2       77.33       74.65      0.85 o
  -4   1   2        4.14        4.35      0.20 o
  -3   1   2       57.02       64.99      0.58 o
  -2   1   2      739.38      726.64      5.14 o
  -1   1   2      931.94      875.30      6.16 o
   0   1   2     2654.88     2446.17     16.34 o
   1   1   2      760.05      817.46      5.85 o
   2   1   2     3508.25     3367.85     25.63 o
   3   1   2      184.79      198.50      1.52 o
   4   1   2      533.85      545.76      6.64 o
   5   1   2      380.50      379.01      3.08 o
   6   1   2      111.86      123.93      1.72 o
   7   1   2      111.38      115.41      1.36 o
   8   1   2      100.46      104.25      2.10 o
   9   1   2       33.11       30.11      1.22 o
  10   1   2        5.88        5.50      0.87 o
  -9   2   2       20.68       23.13      1.89 o
  -8   2   2       69.20       71.09      1.69 o
  -7   2   2       97.59       94.28      4.14 o
  -6   2   2      128.84      138.55      2.58 o
  -5   2   2       84.15       86.83      0.95 o
  -4   2   2       24.70       26.92      0.40 o
  -3   2   2      339.27      372.17      2.71 o
  -2   2   2       20.03       16.06      0.22 o
  -1   2   2     1188.48     1144.01      7.52 o
   0   2   2      847.73      759.28      6.52 o
   1   2   2     1324.52     1262.89      9.08 o
   2   2   2     2521.22     2496.95     18.87 o
   3   2   2      150.24      149.19      1.31 o
   4   2   2      272.44      318.18      2.54 o
   5   2   2      680.55      706.70      5.91 o
   6   2   2      387.60      414.82      3.70 o
   7   2   2      170.09      163.34      1.64 o
   8   2   2        0.62        0.53      0.50 o
   9   2   2        8.42        6.26      1.24 o
  10   2   2       20.61       26.61      1.22 o
  -8   3   2        9.67        7.06      1.45 o
  -7   3   2        2.47        0.95      1.02 o
  -6   3   2       16.57       14.90      0.82 o
  -5   3   2      294.92      292.83      2.83 o
  -4   3   2       73.64       82.17      0.95 o
  -3   3   2      120.90      149.76      1.20 o
  -2   3   2      111.79       95.85      0.78 o
  -1   3   2      889.34      865.55      7.33 o
   0   3   2     2566.29     2625.76     33.06 o
   1   3   2     1991.03     1908.19     14.70 o
   2   3   2      831.94      850.21      6.46 o
   3   3   2     1857.57     1851.20     13.99 o
   4   3   2     1162.42     1180.04      9.59 o
   5   3   2      249.30      250.44      2.43 o
   6   3   2      489.98      482.14      4.78 o
   7   3   2       38.54       35.09      0.76 o
   8   3   2       78.77       76.73      1.45 o
   9   3   2        8.54        6.90      0.72 o
  10   3   2        5.68        5.68      1.09 o
  -7   4   2       13.81       12.13      0.80 o
  -6   4   2        1.51        2.03      0.56 o
  -5   4   2       76.20       76.16      1.74 o
  -4   4   2       20.94       20.92      0.45 o
  -3   4   2      166.78      159.37      1.48 o
  -2   4   2       29.92       31.38      0.39 o
  -1   4   2       37.60       44.35      0.56 o
   1   4   2      892.81      950.84      9.99 o
   2   4   2      740.29      766.87      5.09 o
   3   4   2      359.10      331.73      2.60 o
   4   4   2       37.87       23.33      0.43 o
   5   4   2      674.79      647.34      5.94 o
   6   4   2      105.02      100.74      1.18 o
   7   4   2      289.56      282.51      2.81 o
   8   4   2       37.69       38.47      1.40 o
   9   4   2       26.10       23.76      1.18 o
  10   4   2        0.86        1.46      0.94 o
  -7   5   2        5.80        6.79      0.70 o
  -6   5   2       11.17        9.33      0.66 o
  -5   5   2        3.86        3.87      0.56 o
  -4   5   2       35.28       35.13      1.14 o
  -3   5   2       45.90       43.42      0.60 o
  -2   5   2      102.80      104.95      1.54 o
  -1   5   2      231.74      236.45      3.39 o
   0   5   2      113.46      131.52      3.92 o
   1   5   2     1311.91     1405.03     17.36 o
   2   5   2       48.27       38.88      0.56 o
   3   5   2      186.12      185.79      1.40 o
   4   5   2      113.54      110.52      1.05 o
   5   5   2       80.15       85.16      0.90 o
   6   5   2      125.18      128.17      1.56 o
   7   5   2       12.09        9.25      0.45 o
   8   5   2       53.92       57.41      1.28 o
   9   5   2        0.67        0.02      0.55 o
  10   5   2        4.06        4.75      0.82 o
  -6   6   2        1.95        0.09      0.58 o
  -5   6   2        2.34        2.46      0.58 o
  -4   6   2       13.59       12.80      0.79 o
  -3   6   2        1.42        0.00      0.44 o
  -2   6   2      146.83      150.16      1.74 o
   1   6   2       83.58       89.52      2.91 o
   2   6   2       32.40       34.99      0.72 o
   3   6   2       77.06       77.01      0.83 o
   4   6   2       45.29       41.20      0.54 o
   5   6   2      551.87      540.78      5.03 o
   6   6   2      533.35      531.39      5.48 o
   7   6   2       56.22       54.50      0.98 o
   8   6   2       43.00       46.51      1.12 o
   9   6   2       17.47       18.17      1.03 o
  10   6   2        7.25        4.94      0.87 o
  -5   7   2        4.11        2.83      0.73 o
  -4   7   2       10.18       10.25      0.91 o
  -3   7   2        7.61        6.97      0.40 o
  -2   7   2       10.53        7.21      0.32 o
  -1   7   2        1.81        1.31      0.87 o
   0   7   2       77.39       82.11      3.05 o
   1   7   2       35.56       33.57      1.74 o
   2   7   2      103.35      102.39      1.08 o
   3   7   2       19.27       15.43      0.35 o
   4   7   2        2.75        1.50      0.22 o
   5   7   2      723.01      735.43      7.59 o
   6   7   2      267.72      281.46      5.83 o
   7   7   2      150.38      144.60      2.67 o
   8   7   2       62.07       55.95      1.49 o
   9   7   2       38.21       36.78      2.11 o
  10   7   2        1.85        0.98      0.77 o
  -4   8   2        1.16        0.73      0.73 o
  -3   8   2        8.75        9.41      0.87 o
  -2   8   2       10.22        9.66      0.53 o
  -1   8   2       38.90       34.01      2.03 o
   0   8   2       72.67       76.59      3.05 o
   1   8   2       60.77       53.48      2.47 o
   2   8   2       82.80       74.93      0.95 o
   3   8   2        6.04        4.01      0.32 o
   4   8   2       72.29       68.83      1.14 o
   5   8   2       36.48       30.03      1.03 o
   6   8   2       82.97       87.45      1.80 o
   7   8   2       10.84       10.68      0.77 o
   8   8   2       17.60       14.77      0.92 o
   9   8   2       47.45       43.29      1.45 o
  10   8   2        4.82        7.65      0.91 o
  -2   9   2        2.93        1.82      0.41 o
  -1   9   2       12.00       11.48      1.45 o
   0   9   2        0.46        0.29      1.02 o
   1   9   2       17.99       20.05      1.74 o
   2   9   2       62.63       71.15      1.14 o
   3   9   2       18.87       17.12      0.62 o
   4   9   2       12.83       11.21      1.37 o
   5   9   2        8.03        8.77      0.80 o
   6   9   2        2.27        1.06      0.56 o
   7   9   2        8.19        6.22      0.70 o
   8   9   2        6.35        5.18      0.77 o
   9   9   2        1.58        1.88      0.77 o
   2  10   2       22.23       22.90      2.25 o
   3  10   2       13.67       14.54      1.24 o
   4  10   2       39.18       43.71      2.27 o
   5  10   2       15.67       17.81      0.74 o
   6  10   2       16.43       15.49      0.76 o
   7  10   2        4.15        3.29      0.58 o
   8  10   2       16.17       18.77      2.11 o
   3  11   2        3.22        2.47      0.58 o
   4  11   2        7.69        3.78      0.87 o
   5  11   2       31.41       35.28      0.98 o
   6  11   2        2.14        0.84      0.49 o
  -5 -11   3        6.54        5.21      0.83 o
  -4 -11   3        0.66        0.77      0.34 o
  -3 -11   3        0.30        1.34      0.42 o
  -2 -11   3       24.24       33.86      2.47 o
  -7 -10   3        3.20        3.78      0.73 o
  -6 -10   3       12.22        8.05      0.66 o
  -5 -10   3       32.90       36.17      0.79 o
  -4 -10   3       39.17       41.24      0.80 o
  -3 -10   3       13.67       12.79      0.58 o
  -2 -10   3        7.63        6.82      0.51 o
  -1 -10   3       12.96       13.90      0.87 o
   0 -10   3        2.35        3.78      1.45 o
  -8  -9   3       20.32       18.31      1.45 o
  -7  -9   3       25.86       25.74      1.03 o
  -6  -9   3       13.41       14.29      0.64 o
  -5  -9   3        4.75        4.28      0.42 o
  -4  -9   3       38.62       36.55      0.73 o
  -3  -9   3       14.02       14.06      0.48 o
  -2  -9   3        8.15        8.62      0.54 o
  -1  -9   3        0.96        1.24      0.24 o
   0  -9   3       19.02       16.81      0.46 o
   1  -9   3        3.97        4.61      0.36 o
   2  -9   3       11.99       15.19      0.62 o
  -9  -8   3       11.99        9.88      1.16 o
  -8  -8   3       18.84       21.94      1.45 o
  -7  -8   3        4.09        4.73      0.62 o
  -6  -8   3        0.61        0.31      0.38 o
  -5  -8   3       51.61       51.98      1.63 o
  -4  -8   3       47.87       54.46      0.98 o
  -3  -8   3      124.72      125.27      1.47 o
  -2  -8   3        2.29        1.64      0.21 o
  -1  -8   3        0.03        0.00      0.20 o
   0  -8   3       14.91       17.54      0.76 o
   1  -8   3        0.35        0.03      0.24 o
   2  -8   3        3.13        2.62      0.31 o
   3  -8   3       22.74       26.82      0.77 o
   4  -8   3        8.67       11.05      0.94 o
 -10  -7   3        2.68        4.21      1.16 o
  -9  -7   3        6.16        5.96      0.77 o
  -8  -7   3       11.96       10.52      1.89 o
  -7  -7   3       33.61       31.09      1.48 o
  -6  -7   3       13.20       14.78      0.67 o
  -5  -7   3       14.45       14.29      0.47 o
  -4  -7   3      116.00      113.31      1.22 o
  -3  -7   3      675.27      690.82      6.26 o
  -2  -7   3       41.66       43.71      0.61 o
  -1  -7   3       92.85       88.83      1.08 o
   0  -7   3       59.05       61.03      0.96 o
   1  -7   3        5.21        2.66      0.46 o
   2  -7   3       67.57       66.07      0.92 o
   3  -7   3        7.40        7.40      0.36 o
   4  -7   3       16.72       18.73      0.75 o
   5  -7   3        5.84        9.55      0.47 o
 -10  -6   3       13.75       15.26      0.97 o
  -9  -6   3       18.43       19.28      1.08 o
  -8  -6   3       14.51       14.17      0.82 o
  -7  -6   3        6.63        5.68      0.50 o
  -6  -6   3       19.45       23.36      0.57 o
  -5  -6   3       60.09       58.07      1.03 o
  -4  -6   3        7.91        8.42      0.32 o
  -3  -6   3      375.15      397.52      3.65 o
  -2  -6   3      845.76      836.29      6.88 o
  -1  -6   3      143.78      148.84      1.47 o
   0  -6   3       62.03       69.44      1.13 o
   1  -6   3      137.02      133.38      1.54 o
   2  -6   3        0.12        0.00      0.21 o
   3  -6   3       17.74       19.82      1.18 o
   4  -6   3        4.88        5.18      0.46 o
   5  -6   3        0.57        0.00      0.36 o
   6  -6   3       11.72       14.60      1.02 o
 -10  -5   3        8.19        9.26      0.87 o
  -9  -5   3       21.85       24.08      1.74 o
  -8  -5   3        5.21        5.42      0.66 o
  -7  -5   3       35.75       37.26      0.80 o
  -6  -5   3       16.10       14.69      0.45 o
  -5  -5   3      200.34      198.08      2.18 o
  -4  -5   3      237.24      240.66      2.31 o
  -3  -5   3      364.58      363.33      3.76 o
  -2  -5   3       21.10       21.43      0.31 o
  -1  -5   3      973.55      968.70      7.57 o
   0  -5   3      316.19      318.86      3.00 o
   1  -5   3      349.25      375.19      3.55 o
   2  -5   3      898.14      942.46      9.30 o
   3  -5   3       19.35       17.99      0.40 o
   4  -5   3       19.47       17.39      0.55 o
   5  -5   3       15.40       13.98      0.62 o
   6  -5   3        9.40        7.29      0.50 o
   7  -5   3       19.23       19.33      0.92 o
 -10  -4   3        1.29        0.00      0.72 o
  -9  -4   3       15.38       13.84      0.87 o
  -8  -4   3        8.52        6.46      0.66 o
  -7  -4   3       19.13       21.76      0.60 o
  -6  -4   3       97.66      111.46      1.17 o
  -5  -4   3       50.40       51.22      0.67 o
  -4  -4   3      366.20      418.78      3.85 o
  -3  -4   3       71.43       68.05      0.78 o
  -2  -4   3      673.82      638.08      4.84 o
  -1  -4   3      911.25      943.69      8.37 o
   0  -4   3       18.35       16.81      0.22 o
   1  -4   3      279.86      259.69      2.06 o
   2  -4   3      317.14      280.36      2.34 o
   3  -4   3       34.91       31.77      0.49 o
   4  -4   3      195.01      195.55      1.91 o
   5  -4   3       74.54       64.62      1.09 o
   6  -4   3       35.82       33.91      1.36 o
   7  -4   3        4.05        1.67      0.62 o
 -10  -3   3        0.13        0.00      0.70 o
  -9  -3   3       12.33       11.74      1.02 o
  -8  -3   3       42.07       41.59      1.07 o
  -7  -3   3       39.64       38.36      0.71 o
  -6  -3   3       12.07       11.92      0.43 o
  -5  -3   3      128.39      142.05      1.36 o
  -4  -3   3     1398.11     1573.51     14.01 o
  -3  -3   3     1415.28     1556.48     11.72 o
  -2  -3   3      316.27      294.59      2.50 o
  -1  -3   3       59.54       66.73      0.61 o
   0  -3   3     1531.79     1450.77     13.13 o
   1  -3   3      701.77      682.05      7.66 o
   2  -3   3        9.77        8.26      0.30 o
   3  -3   3       25.78       26.15      0.43 o
   4  -3   3       82.23       81.38      0.84 o
   5  -3   3      112.17      108.51      1.12 o
   6  -3   3       42.67       36.48      0.76 o
   7  -3   3       34.21       33.98      0.86 o
   8  -3   3        0.64        0.00      0.62 o
 -10  -2   3        0.52        0.44      1.02 o
  -9  -2   3        8.44        8.67      0.78 o
  -8  -2   3       24.32       25.70      0.89 o
  -7  -2   3       37.41       35.86      0.78 o
  -6  -2   3       48.34       47.74      0.74 o
  -5  -2   3       20.54       27.07      0.47 o
  -4  -2   3      492.24      518.24      4.36 o
  -3  -2   3     3367.82     3597.72     34.69 o
  -2  -2   3     1932.25     1941.56     13.76 o
  -1  -2   3     3969.24     3873.70     31.64 o
   0  -2   3      952.93      855.07      6.23 o
   1  -2   3     1787.19     1838.48     13.33 o
   2  -2   3     1510.60     1605.75     12.95 o
   3  -2   3       15.23       11.53      0.56 o
   4  -2   3      437.53      471.55      4.38 o
   5  -2   3       13.81        8.79      0.42 o
   6  -2   3       21.45       16.77      0.60 o
   7  -2   3        5.54        2.93      0.50 o
   8  -2   3       46.20       48.60      3.20 o
   9  -2   3        1.55        1.02      0.72 o
 -10  -1   3       29.46       35.84      1.43 o
  -9  -1   3       18.85       18.88      1.45 o
  -8  -1   3        3.97        3.08      0.61 o
  -7  -1   3      127.41      123.61      1.63 o
  -6  -1   3        5.97        7.55      0.35 o
  -5  -1   3       65.93       63.28      0.80 o
  -4  -1   3       71.97       66.39      0.63 o
  -3  -1   3      361.63      348.31      2.72 o
  -2  -1   3     8590.69     8676.12     60.96 o
  -1  -1   3     4031.25     3862.75     27.26 o
   0  -1   3       47.20       57.73      0.49 o
   2  -1   3      102.42       97.95      0.89 o
   3  -1   3      431.34      445.94      3.72 o
   4  -1   3       37.79       32.00      0.46 o
   5  -1   3      240.45      262.71      2.53 o
   6  -1   3       33.52       31.70      0.57 o
   7  -1   3      130.08      128.36      1.65 o
   8  -1   3       28.20       26.16      1.13 o
   9  -1   3       14.89       14.97      1.31 o
  -9   0   3       21.18       19.21      1.12 o
  -8   0   3       62.01       60.45      1.28 o
  -7   0   3      157.74      166.42      2.67 o
  -6   0   3      183.93      190.65      2.18 o
  -5   0   3       32.60       36.16      0.62 o
  -4   0   3      317.03      350.87      2.64 o
  -3   0   3      759.20      764.27      5.83 o
  -2   0   3     1700.27     1704.91     13.83 o
  -1   0   3     4146.62     4074.90     33.79 o
   0   0   3     7844.40     5839.14     95.72 o
   1   0   3      402.66      389.86      2.98 o
   2   0   3     1165.13     1128.34      7.98 o
   3   0   3     1406.14     1444.78     10.87 o
   4   0   3       73.71       76.90      0.88 o
   5   0   3      195.15      200.56      1.83 o
   6   0   3        0.84        0.00      0.27 o
   7   0   3       85.27       83.29      1.10 o
   8   0   3       12.90       10.98      0.87 o
   9   0   3       15.98       14.99      0.92 o
  10   0   3        2.40        1.31      1.16 o
  -9   1   3       10.72        9.03      0.87 o
  -8   1   3       20.11       17.92      0.97 o
  -7   1   3       67.46       65.83      1.28 o
  -6   1   3       29.59       32.26      0.70 o
  -5   1   3       51.59       53.23      0.69 o
  -4   1   3       27.01       23.09      0.38 o
  -3   1   3        1.79        1.33      0.14 o
  -2   1   3     1018.66     1003.56      7.10 o
  -1   1   3      221.62      201.05      1.46 o
   0   1   3       37.18       25.16      0.25 o
   1   1   3      334.49      305.74      2.35 o
   2   1   3     2749.75     2629.57     26.96 o
   3   1   3      103.94       95.35      0.78 o
   4   1   3      848.31      910.19      6.94 o
   5   1   3      188.90      191.33      1.97 o
   6   1   3      144.72      133.79      1.34 o
   7   1   3      169.91      172.22      1.86 o
   8   1   3       71.75       75.17      1.75 o
   9   1   3        5.41        3.33      0.77 o
  10   1   3        4.43        2.83      0.82 o
  -8   2   3       18.52       18.33      1.74 o
  -7   2   3       16.63       15.63      0.92 o
  -6   2   3       11.46       11.96      0.83 o
  -5   2   3       65.51       67.26      0.92 o
  -4   2   3       12.21       13.27      0.32 o
  -3   2   3      586.79      637.61      4.57 o
  -2   2   3      201.08      230.85      1.70 o
  -1   2   3      269.51      280.83      2.02 o
   0   2   3     1107.07     1051.14      7.28 o
   1   2   3     2093.19     2037.84     13.87 o
   2   2   3     1585.68     1489.43     11.10 o
   3   2   3      636.07      692.57      5.02 o
   4   2   3       84.77      101.17      0.86 o
   5   2   3       82.17       91.26      0.95 o
   6   2   3       92.99       91.42      1.12 o
   7   2   3      564.88      569.28      5.31 o
   8   2   3        4.63        5.41      0.59 o
   9   2   3        0.35        0.00      0.62 o
  10   2   3       18.42       17.47      1.03 o
  -8   3   3       11.60        8.99      0.87 o
  -7   3   3       10.24        6.47      0.77 o
  -6   3   3      207.31      205.92      3.44 o
  -5   3   3       18.04       17.58      0.63 o
  -4   3   3        3.67        2.43      0.27 o
  -3   3   3      124.67      121.08      1.12 o
  -2   3   3      141.76      170.29      1.23 o
  -1   3   3      363.12      361.25      2.99 o
   0   3   3      149.96      141.02      1.48 o
   1   3   3     1723.72     1671.87     12.12 o
   2   3   3     1510.06     1527.01     11.04 o
   3   3   3       71.16       76.42      0.71 o
   4   3   3      588.39      641.06      5.32 o
   5   3   3      184.93      172.13      1.75 o
   6   3   3      421.70      418.89      3.94 o
   7   3   3       79.67       72.87      1.04 o
   8   3   3       63.39       67.52      1.79 o
   9   3   3        0.12        0.00      0.56 o
  10   3   3        6.31        4.49      0.77 o
  -7   4   3        8.26        6.45      0.77 o
  -6   4   3       14.49       15.44      0.82 o
  -5   4   3      249.23      248.19      3.90 o
  -4   4   3       29.23       27.23      0.54 o
  -3   4   3       88.43       86.78      0.90 o
  -2   4   3       31.74       24.64      0.36 o
  -1   4   3        8.98        9.42      0.18 o
   0   4   3      471.31      516.96      6.44 o
   1   4   3     2228.56     2334.51     19.81 o
   2   4   3      253.40      276.07      2.14 o
   3   4   3      150.45      163.40      1.25 o
   4   4   3      545.94      583.46      4.87 o
   5   4   3       25.46       22.11      0.49 o
   6   4   3       96.56       93.01      1.13 o
   7   4   3      126.59      124.78      1.44 o
   8   4   3       30.67       23.54      0.89 o
   9   4   3       22.29       19.15      0.86 o
  10   4   3       19.54       21.03      2.11 o
  -7   5   3        2.35        2.37      0.66 o
  -6   5   3       12.36       13.01      0.82 o
  -5   5   3        5.59        4.29      0.56 o
  -4   5   3      123.21      120.18      1.62 o
  -3   5   3      379.14      366.47      3.23 o
  -2   5   3       31.79       30.98      0.42 o
  -1   5   3      227.29      216.59      2.29 o
   0   5   3       45.31       50.44      0.75 o
   1   5   3       78.57       80.82      1.17 o
   2   5   3       60.57       61.90      0.62 o
   3   5   3       31.92       27.06      0.36 o
   4   5   3       52.64       51.49      0.60 o
   5   5   3      176.59      180.06      1.64 o
   6   5   3       60.08       55.23      1.17 o
   7   5   3       74.29       76.43      1.03 o
   8   5   3      102.68       99.60      1.67 o
   9   5   3        3.28        2.57      0.59 o
  10   5   3        4.97        5.00      0.82 o
  -6   6   3        0.09        0.00      0.56 o
  -5   6   3       17.02       17.26      0.87 o
  -4   6   3       24.62       22.20      1.19 o
  -3   6   3      185.42      187.62      2.77 o
  -2   6   3      397.55      405.45      3.83 o
  -1   6   3      101.58      101.40      1.09 o
   1   6   3      120.42      125.38      1.40 o
   2   6   3       15.52       16.22      0.45 o
   3   6   3       22.91       26.26      0.43 o
   4   6   3        7.48        6.76      0.23 o
   5   6   3      230.51      217.83      2.17 o
   6   6   3      666.52      672.24      6.95 o
   7   6   3       31.62       27.17      0.76 o
   8   6   3        0.09        0.00      0.49 o
   9   6   3       14.67       15.11      0.97 o
  10   6   3        0.53        0.00      0.70 o
  -5   7   3        0.84        0.76      0.94 o
  -4   7   3       15.38       16.04      0.73 o
  -3   7   3        2.32        1.49      0.29 o
  -2   7   3       63.79       65.63      0.92 o
  -1   7   3       52.57       48.52      1.23 o
   0   7   3       63.53       66.12      2.62 o
   1   7   3       15.68       14.53      1.31 o
   2   7   3      126.53      123.87      1.45 o
   3   7   3        0.85        0.00      0.18 o
   4   7   3        5.92        5.32      0.37 o
   5   7   3       46.68       39.87      0.70 o
   6   7   3       38.19       36.66      0.92 o
   7   7   3      263.48      256.96      5.01 o
   8   7   3       44.09       36.88      1.28 o
   9   7   3        4.90        3.96      0.94 o
  10   7   3        4.34        0.90      0.77 o
  -3   8   3       11.96        9.55      1.38 o
  -2   8   3        2.94        2.24      0.77 o
  -1   8   3       12.31       10.61      1.45 o
   0   8   3        1.33        2.47      1.02 o
   1   8   3       76.11       81.96      3.20 o
   2   8   3       18.75       13.20      0.50 o
   3   8   3       23.28       22.23      0.61 o
   4   8   3       10.93        7.96      0.71 o
   5   8   3      129.46      124.03      1.89 o
   6   8   3       63.20       62.91      1.49 o
   7   8   3       63.02       64.83      1.54 o
   8   8   3       24.17       25.31      1.12 o
   9   8   3       53.89       49.93      1.53 o
  10   8   3       13.06       14.36      1.31 o
  -2   9   3        4.14        3.49      0.58 o
  -1   9   3        0.58        0.29      1.02 o
   0   9   3       27.96       34.01      2.03 o
   1   9   3       38.98       32.55      2.03 o
   2   9   3       27.26       20.43      1.67 o
   3   9   3        3.01        3.64      0.33 o
   4   9   3       15.21       10.69      0.60 o
   5   9   3      107.22      109.63      1.77 o
   6   9   3        4.81        3.66      0.49 o
   7   9   3        6.88        5.23      0.55 o
   8   9   3        2.20        1.86      0.66 o
   9   9   3        0.42        0.65      0.94 o
   2  10   3       35.68       34.78      1.03 o
   3  10   3        1.83        1.65      0.52 o
   4  10   3       56.01       56.77      1.69 o
   5  10   3       20.94       19.93      0.78 o
   6  10   3        8.41        7.52      0.58 o
   7  10   3        2.59        2.18      0.55 o
   8  10   3        6.59        9.01      1.45 o
   3  11   3        4.97        4.65      0.58 o
   4  11   3        1.52        0.00      0.73 o
   5  11   3        3.64        2.58      0.50 o
   6  11   3        4.79        5.75      0.59 o
  -5 -11   4        2.45        1.63      0.48 o
  -4 -11   4        3.90        4.42      0.43 o
  -3 -11   4        1.72        1.78      0.55 o
  -7 -10   4       25.73       29.61      1.13 o
  -6 -10   4       21.97       22.67      0.92 o
  -5 -10   4       11.15        9.82      0.48 o
  -4 -10   4       37.33       43.34      0.79 o
  -3 -10   4        1.31        2.72      0.33 o
  -2 -10   4        2.65        2.59      0.30 o
  -1 -10   4       10.45       12.42      0.49 o
   0 -10   4        0.94        1.31      0.58 o
  -8  -9   4        6.10        5.67      1.02 o
  -7  -9   4       12.36       12.55      0.77 o
  -6  -9   4        1.84        1.89      0.44 o
  -5  -9   4      104.85       99.17      1.51 o
  -4  -9   4       67.75       66.63      1.85 o
  -3  -9   4       58.79       65.16      0.96 o
  -2  -9   4        5.29        5.85      0.33 o
  -1  -9   4       15.36       16.15      0.76 o
   0  -9   4        2.24        2.53      0.36 o
   1  -9   4        1.25        0.65      0.65 o
   2  -9   4       14.31       14.68      0.87 o
  -9  -8   4        5.03        3.05      1.02 o
  -8  -8   4       17.72       19.04      1.45 o
  -7  -8   4        4.43        4.65      0.62 o
  -6  -8   4       23.84       22.67      0.72 o
  -5  -8   4       25.29       24.34      0.74 o
  -4  -8   4      185.33      190.09      2.88 o
  -3  -8   4      121.11      127.89      1.51 o
  -2  -8   4      190.00      184.21      2.43 o
  -1  -8   4       22.34       20.36      0.69 o
   0  -8   4        5.60        7.13      0.40 o
   1  -8   4        5.54        5.45      0.58 o
   2  -8   4        1.65        1.49      0.31 o
   3  -8   4        3.34        3.28      0.41 o
   4  -8   4       16.23       20.85      1.45 o
  -9  -7   4       11.70       15.38      2.69 o
  -8  -7   4       10.77       10.27      1.24 o
  -7  -7   4      134.72      139.62      2.99 o
  -6  -7   4       31.77       34.32      0.74 o
  -5  -7   4       33.16       31.50      0.65 o
  -4  -7   4        7.14        6.17      0.29 o
  -3  -7   4      233.94      229.25      3.20 o
  -2  -7   4       90.10       85.60      1.36 o
  -1  -7   4       77.04       73.07      1.67 o
   0  -7   4       15.87       18.69      0.37 o
   1  -7   4       31.35       30.80      0.53 o
   2  -7   4       20.21       20.21      0.43 o
   3  -7   4        6.91        7.20      0.39 o
   4  -7   4       29.78       34.24      0.77 o
   5  -7   4       13.02       17.04      1.14 o
 -10  -6   4        1.24        2.10      1.60 o
  -9  -6   4        5.49        6.27      1.02 o
  -8  -6   4        9.35        5.83      0.80 o
  -7  -6   4       53.78       52.52      1.12 o
  -6  -6   4        7.98        7.11      0.37 o
  -5  -6   4      183.98      183.22      3.21 o
  -4  -6   4       36.82       37.34      0.58 o
  -3  -6   4       24.49       23.66      0.44 o
  -2  -6   4       48.74       49.88      0.60 o
  -1  -6   4      198.62      191.10      1.91 o
   0  -6   4      223.28      215.81      2.12 o
   1  -6   4      123.46      125.76      1.31 o
   2  -6   4        5.03        4.29      0.25 o
   3  -6   4       80.03       89.61      1.09 o
   4  -6   4        0.06        0.00      0.34 o
   5  -6   4       28.03       29.73      0.78 o
   6  -6   4       11.32       14.07      0.82 o
 -10  -5   4        7.68        8.09      1.02 o
  -9  -5   4        5.29        4.88      0.72 o
  -8  -5   4       32.79       30.17      1.18 o
  -7  -5   4        8.10        6.41      0.53 o
  -6  -5   4      158.72      176.34      2.22 o
  -5  -5   4       16.52       18.80      0.43 o
  -4  -5   4        9.77        8.49      0.31 o
  -3  -5   4       48.11       44.86      0.60 o
  -2  -5   4      280.42      285.32      2.66 o
  -1  -5   4        9.91        9.75      0.28 o
   0  -5   4      196.21      184.37      1.48 o
   1  -5   4       32.71       38.25      0.44 o
   2  -5   4        4.18        4.27      0.28 o
   3  -5   4      349.02      352.39      3.25 o
   4  -5   4        1.49        2.59      0.37 o
   5  -5   4        3.87        2.23      0.42 o
   6  -5   4        5.11        5.59      0.50 o
   7  -5   4        2.35        3.05      0.62 o
 -10  -4   4        0.38        0.00      0.66 o
  -9  -4   4       98.48      107.02      3.56 o
  -8  -4   4        1.06        0.00      0.94 o
  -7  -4   4        8.56        7.99      0.51 o
  -6  -4   4       52.02       56.25      0.76 o
  -5  -4   4      158.75      186.31      1.73 o
  -4  -4   4      167.93      183.98      1.82 o
  -3  -4   4     1496.41     1553.53     13.91 o
  -2  -4   4       40.77       34.96      0.52 o
  -1  -4   4       42.67       45.49      0.54 o
   0  -4   4        4.65        5.82      0.18 o
   1  -4   4     1163.32     1211.86      9.40 o
   2  -4   4      265.35      288.38      2.43 o
   3  -4   4       40.29       36.15      0.52 o
   4  -4   4      468.55      486.13      5.59 o
   5  -4   4        7.87        6.37      0.44 o
   6  -4   4        0.11        0.82      0.42 o
   7  -4   4       12.56       15.49      0.92 o
 -10  -3   4        6.10        6.00      0.80 o
  -9  -3   4        5.42        7.73      0.77 o
  -8  -3   4        4.81        4.46      0.53 o
  -7  -3   4       11.17       10.69      0.45 o
  -6  -3   4      298.98      293.89      2.90 o
  -5  -3   4       90.41       81.67      0.89 o
  -4  -3   4      704.99      764.38      6.33 o
  -3  -3   4       70.12       74.83      0.71 o
  -2  -3   4      781.32      750.40      6.16 o
  -1  -3   4      217.62      226.28      1.92 o
   0  -3   4      129.34      127.15      1.12 o
   1  -3   4     1425.35     1548.52     13.76 o
   2  -3   4      877.72      963.58      7.89 o
   3  -3   4      234.07      238.78      2.27 o
   4  -3   4      148.48      151.38      1.53 o
   5  -3   4      106.49      105.53      1.37 o
   6  -3   4      123.87      117.23      1.51 o
   7  -3   4       21.49       22.45      0.84 o
   8  -3   4       20.20       19.04      1.31 o
 -10  -2   4       14.16       15.11      1.45 o
  -9  -2   4        0.70        0.21      0.56 o
  -8  -2   4        0.23        0.00      0.49 o
  -7  -2   4        0.34        0.00      0.33 o
  -6  -2   4        7.80        8.02      0.37 o
  -5  -2   4      118.13      116.09      1.17 o
  -4  -2   4      554.80      561.39      5.86 o
  -3  -2   4      724.52      757.77      7.76 o
  -2  -2   4      274.06      275.20      2.16 o
  -1  -2   4     1724.54     1694.38     12.86 o
   0  -2   4      913.97      913.12      7.41 o
   1  -2   4      619.53      601.70      4.67 o
   2  -2   4     1708.68     1835.68     14.82 o
   3  -2   4      359.33      343.74      2.92 o
   4  -2   4      212.21      199.69      1.97 o
   5  -2   4      101.95      105.19      1.51 o
   6  -2   4       55.62       51.01      0.87 o
   7  -2   4        9.60        9.37      0.90 o
   8  -2   4       17.37       14.90      0.92 o
   9  -2   4       20.74       20.42      1.13 o
  -9  -1   4       12.21        9.12      0.87 o
  -8  -1   4       22.18       24.98      1.34 o
  -7  -1   4       28.69       28.54      0.83 o
  -6  -1   4        1.66        1.54      0.30 o
  -5  -1   4      296.54      306.57      2.95 o
  -4  -1   4       34.73       33.86      0.72 o
  -3  -1   4       10.44        9.16      0.23 o
  -2  -1   4       58.89       54.45      0.50 o
  -1  -1   4      205.26      190.70      1.42 o
   0  -1   4     2967.41     2892.22     21.15 o
   1  -1   4     2054.78     1958.12     14.26 o
   2  -1   4      419.47      415.54      3.46 o
   3  -1   4      119.11      129.55      1.03 o
   4  -1   4       21.80       24.42      0.40 o
   5  -1   4       93.00       91.75      0.90 o
   6  -1   4      176.89      178.18      1.69 o
   7  -1   4       28.79       23.39      0.80 o
   8  -1   4       10.69        8.83      0.61 o
   9  -1   4       10.26       12.23      0.87 o
  -9   0   4        7.04        5.97      0.80 o
  -8   0   4       35.11       39.14      1.32 o
  -7   0   4       14.82       15.36      1.02 o
  -6   0   4       29.42       30.62      0.72 o
  -5   0   4       10.86        9.55      0.38 o
  -4   0   4      272.03      285.77      2.13 o
  -3   0   4        2.42        2.28      0.17 o
  -2   0   4     1870.90     1908.34     14.50 o
  -1   0   4     1359.87     1385.96     10.01 o
   0   0   4    10123.62     7609.12     66.27 o
   1   0   4      367.33      363.37      2.61 o
   2   0   4      948.92      953.34      6.81 o
   3   0   4     1621.83     1659.87     11.69 o
   4   0   4      176.07      197.50      1.92 o
   5   0   4      963.47     1018.28      8.41 o
   6   0   4      373.13      371.47      3.22 o
   7   0   4      154.81      147.08      1.65 o
   8   0   4        3.18        1.67      0.72 o
   9   0   4       18.97       17.55      1.74 o
  10   0   4        1.76        0.50      0.77 o
  -9   1   4       19.08       16.81      1.67 o
  -8   1   4        5.35        5.79      0.77 o
  -7   1   4       68.32       74.17      1.37 o
  -6   1   4       20.46       18.58      0.61 o
  -5   1   4        2.35        1.56      0.27 o
  -4   1   4       38.42       36.36      0.47 o
  -3   1   4       34.96       33.00      0.38 o
  -2   1   4      120.19      129.57      1.01 o
  -1   1   4       80.83       79.27      0.62 o
   0   1   4     1632.15     1568.73     11.19 o
   1   1   4       54.49       52.71      0.49 o
   2   1   4     3209.35     3171.14     24.28 o
   3   1   4      118.73      128.11      1.08 o
   4   1   4     1187.78     1308.16      9.98 o
   5   1   4      188.26      179.24      1.64 o
   6   1   4       95.70      100.14      1.08 o
   7   1   4      164.67      173.08      2.59 o
   8   1   4       30.46       32.69      1.18 o
   9   1   4       18.71       20.52      1.13 o
  10   1   4        1.31        0.00      0.72 o
  -8   2   4       20.69       21.26      1.15 o
  -7   2   4       20.04       21.14      1.05 o
  -6   2   4       15.40       15.42      0.70 o
  -5   2   4        1.81        1.70      0.26 o
  -4   2   4       97.06       87.36      0.83 o
  -3   2   4        0.40        0.73      0.16 o
  -2   2   4      234.25      247.68      1.82 o
  -1   2   4      109.19      107.68      0.82 o
   0   2   4      303.78      288.70      2.00 o
   1   2   4      227.70      237.91      1.65 o
   2   2   4     1033.19      968.74      6.98 o
   3   2   4      124.74      134.77      1.14 o
   4   2   4      801.71      851.70      6.54 o
   5   2   4      251.74      251.68      2.21 o
   6   2   4       67.22       59.77      0.84 o
   7   2   4      227.85      229.76      2.37 o
   8   2   4      336.64      324.58      4.25 o
   9   2   4        0.12        0.00      0.56 o
  10   2   4        0.23        0.56      0.77 o
  -8   3   4        4.06        3.17      0.77 o
  -7   3   4       20.45       18.93      1.03 o
  -6   3   4       82.46       80.85      1.69 o
  -5   3   4        4.75        4.60      0.44 o
  -4   3   4       71.64       71.82      0.87 o
  -3   3   4       64.32       73.08      0.76 o
  -2   3   4      155.99      169.76      1.23 o
  -1   3   4     1799.14     1764.07     12.47 o
   0   3   4       76.28       80.06      0.59 o
   1   3   4      120.33      110.78      0.80 o
   2   3   4      145.95      142.35      1.03 o
   3   3   4        3.21        2.93      0.20 o
   4   3   4      218.03      243.19      1.87 o
   5   3   4      218.46      243.39      2.18 o
   6   3   4      160.49      163.01      1.73 o
   7   3   4      299.80      293.68      2.92 o
   8   3   4        2.06        2.63      0.55 o
   9   3   4       11.70       11.58      0.87 o
  10   3   4        6.63        6.90      0.87 o
  -7   4   4       35.20       31.85      1.22 o
  -6   4   4       14.44       13.74      0.80 o
  -5   4   4       10.22        7.60      0.66 o
  -4   4   4       17.71       16.25      0.52 o
  -3   4   4      125.11      130.86      1.35 o
  -2   4   4       34.69       35.13      0.48 o
  -1   4   4       13.18        9.84      0.36 o
   0   4   4        8.86       13.95      0.27 o
   1   4   4      560.25      587.13      4.60 o
   2   4   4      106.39      108.69      0.91 o
   3   4   4       12.70       13.01      0.31 o
   4   4   4      127.94      121.90      1.02 o
   5   4   4       32.57       31.96      0.78 o
   6   4   4       60.89       56.01      0.83 o
   7   4   4       51.87       45.37      0.79 o
   8   4   4       84.31       76.92      1.42 o
   9   4   4       50.60       45.36      1.17 o
  10   4   4        1.11        1.09      0.72 o
  -6   5   4       12.34       13.20      0.82 o
  -5   5   4        3.40        1.89      0.51 o
  -4   5   4      206.07      206.89      4.51 o
  -3   5   4      184.90      181.99      1.89 o
  -2   5   4      165.25      170.95      1.58 o
  -1   5   4       52.78       54.98      0.65 o
   0   5   4       53.32       70.77      0.77 o
   1   5   4      102.35      106.63      0.89 o
   2   5   4       45.02       42.44      0.49 o
   3   5   4       23.17       27.10      0.36 o
   4   5   4      157.75      144.68      1.33 o
   5   5   4      110.15      107.66      1.00 o
   6   5   4       88.02       96.21      1.18 o
   7   5   4        7.06        5.48      0.37 o
   8   5   4        4.27        2.89      0.59 o
   9   5   4       13.89       12.81      0.76 o
  10   5   4       10.23        6.92      0.94 o
  -6   6   4        4.11        3.97      0.66 o
  -5   6   4        1.95        1.28      0.56 o
  -4   6   4        0.99        0.00      0.45 o
  -3   6   4       36.68       33.48      0.82 o
  -2   6   4      373.35      372.18      3.57 o
  -1   6   4      183.50      170.41      1.82 o
   0   6   4       73.70       67.28      1.13 o
   1   6   4      294.23      286.19      2.75 o
   2   6   4       31.07       32.84      0.70 o
   3   6   4       90.18       81.62      0.93 o
   4   6   4      126.40      129.20      1.40 o
   5   6   4      229.69      225.91      1.93 o
   6   6   4      284.44      277.84      2.56 o
   7   6   4       57.01       54.98      1.14 o
   8   6   4        0.49        0.33      0.53 o
   9   6   4       10.91       11.95      0.87 o
  10   6   4        3.90        4.79      0.80 o
  -5   7   4        3.54        3.61      0.56 o
  -4   7   4        6.41        5.44      0.56 o
  -3   7   4       10.25        6.79      0.43 o
  -2   7   4       30.10       27.67      0.55 o
  -1   7   4       16.27       17.82      0.53 o
   0   7   4      284.99      281.93      7.85 o
   1   7   4        2.99        3.97      0.35 o
   2   7   4       59.92       61.85      0.81 o
   3   7   4       17.50       16.84      0.36 o
   4   7   4       12.28       10.99      0.43 o
   5   7   4      110.83       99.79      1.25 o
   6   7   4      192.34      193.14      2.06 o
   7   7   4       42.79       42.38      2.52 o
   8   7   4      142.20      135.61      2.83 o
   9   7   4        8.41        6.45      0.80 o
  10   7   4        2.00        2.02      0.80 o
  -4   8   4        1.40        1.02      0.73 o
  -3   8   4        4.16        3.05      0.73 o
  -2   8   4        1.43        0.89      0.38 o
  -1   8   4       61.26       54.50      0.95 o
   0   8   4       43.22       44.61      2.18 o
   1   8   4       12.70        8.80      0.80 o
   2   8   4       26.64       22.84      0.50 o
   3   8   4       75.55       66.59      1.12 o
   4   8   4        9.38        8.40      0.54 o
   5   8   4       60.21       57.70      1.47 o
   6   8   4        4.68        4.47      0.88 o
   7   8   4       63.45       62.91      1.31 o
   8   8   4        1.85        1.16      0.66 o
   9   8   4        2.85        1.43      0.80 o
  10   8   4        0.00        0.00      0.80 o
  -2   9   4        5.09        3.92      0.58 o
  -1   9   4        0.33        0.44      0.31 o
   0   9   4        0.85        0.87      1.02 o
   1   9   4       25.90       28.92      1.89 o
   2   9   4       16.28       14.97      0.57 o
   3   9   4      136.72      134.93      3.17 o
   4   9   4       33.18       28.39      1.01 o
   5   9   4        1.62        0.00      0.41 o
   6   9   4       25.59       26.11      0.85 o
   7   9   4        6.30        5.06      0.95 o
   8   9   4       11.76        9.98      0.82 o
   9   9   4        7.78        8.00      0.87 o
   2  10   4       23.10       23.99      0.79 o
   3  10   4       23.84       27.72      0.93 o
   4  10   4        5.04        3.56      0.98 o
   5  10   4        8.25       10.20      0.68 o
   6  10   4        2.55        2.65      0.49 o
   7  10   4        5.30        5.48      0.66 o
   8  10   4        2.27        1.60      0.70 o
   3  11   4        8.58        7.41      0.73 o
   4  11   4       92.56       79.78      2.33 o
   5  11   4        0.19        0.00      1.16 o
   6  11   4        1.19        1.75      0.58 o
  -4 -11   5        7.89        9.18      0.67 o
  -7 -10   5        3.27        3.64      0.66 o
  -6 -10   5       13.31       11.92      0.72 o
  -5 -10   5        6.23        6.06      0.50 o
  -4 -10   5       11.91       12.22      0.55 o
  -3 -10   5        4.31        5.94      0.33 o
  -2 -10   5        4.07        4.33      0.40 o
  -1 -10   5        6.66        7.38      0.44 o
   0 -10   5        8.81        7.67      0.55 o
  -8  -9   5        0.78        0.15      0.87 o
  -7  -9   5       22.35       24.16      1.03 o
  -6  -9   5       54.01       55.54      1.34 o
  -5  -9   5       53.72       58.73      1.09 o
  -4  -9   5       55.34       60.03      0.97 o
  -3  -9   5       56.45       58.95      0.95 o
  -2  -9   5       48.21       47.57      0.77 o
  -1  -9   5        2.60        3.09      0.30 o
   0  -9   5        1.83        1.97      0.30 o
   1  -9   5        6.12        5.75      0.41 o
   2  -9   5       14.47       15.55      1.02 o
  -9  -8   5        1.11        0.73      1.02 o
  -8  -8   5        6.92        7.12      1.02 o
  -7  -8   5       44.72       44.47      1.67 o
  -6  -8   5        3.50        3.90      0.75 o
  -5  -8   5        1.95        2.21      0.42 o
  -4  -8   5       72.48       73.34      1.24 o
  -3  -8   5        6.80        5.51      0.33 o
  -2  -8   5       12.42       10.23      0.40 o
  -1  -8   5      208.65      219.25      2.16 o
   0  -8   5        9.67       12.38      0.49 o
   1  -8   5        8.17        8.83      0.49 o
   2  -8   5        2.24        2.56      0.41 o
   3  -8   5        2.18        3.57      0.31 o
   4  -8   5        6.19        6.31      0.73 o
  -9  -7   5        0.80        0.73      1.02 o
  -8  -7   5        8.44        9.07      0.77 o
  -7  -7   5      162.21      152.21      3.58 o
  -6  -7   5      161.18      163.17      1.98 o
  -5  -7   5       12.95       13.19      0.59 o
  -4  -7   5       81.43       85.42      1.02 o
  -3  -7   5      396.74      387.25      6.06 o
  -2  -7   5      208.67      206.28      2.13 o
  -1  -7   5       86.96       81.19      0.93 o
   0  -7   5       74.67       77.29      1.00 o
   1  -7   5       10.09       10.80      0.73 o
   2  -7   5        2.66        2.35      0.30 o
   3  -7   5       73.67       77.37      1.14 o
   4  -7   5        1.69        2.59      0.38 o
   5  -7   5        6.33        6.46      0.47 o
 -10  -6   5       22.04       21.83      1.18 o
  -9  -6   5        2.34        4.12      0.87 o
  -8  -6   5       30.74       36.22      1.18 o
  -7  -6   5       11.90        9.45      0.55 o
  -6  -6   5        5.14        4.76      0.38 o
  -5  -6   5      220.28      239.49      3.70 o
  -4  -6   5       18.65       19.81      0.50 o
  -3  -6   5       10.09        8.71      0.32 o
  -2  -6   5       31.91       34.15      0.48 o
  -1  -6   5       24.23       25.51      0.37 o
   0  -6   5        5.06        6.27      0.23 o
   1  -6   5       84.63       82.95      0.95 o
   2  -6   5       72.13       67.18      0.87 o
   3  -6   5        6.88        8.58      0.42 o
   4  -6   5       21.14       23.01      0.67 o
   5  -6   5        4.24        4.24      0.42 o
   6  -6   5        3.96        4.43      1.09 o
 -10  -5   5        1.71        3.39      1.02 o
  -9  -5   5        2.17        1.60      0.94 o
  -8  -5   5        4.49        5.89      0.72 o
  -7  -5   5        7.94        8.84      0.85 o
  -6  -5   5      114.90      119.02      1.26 o
  -5  -5   5       54.20       67.41      0.80 o
  -4  -5   5      583.39      622.34      6.38 o
  -3  -5   5       44.67       49.92      0.66 o
  -2  -5   5       18.43       20.72      0.37 o
  -1  -5   5       43.80       41.83      0.50 o
   0  -5   5       32.58       35.12      0.38 o
   1  -5   5        9.13        8.85      0.21 o
   2  -5   5       22.48       23.06      0.47 o
   3  -5   5      593.06      635.23      5.74 o
   4  -5   5       92.14       85.12      1.52 o
   5  -5   5        9.92        9.74      0.50 o
   6  -5   5        0.21        1.02      0.42 o
   7  -5   5        2.97        2.33      0.62 o
 -10  -4   5        0.10        1.28      0.77 o
  -9  -4   5        4.44        4.33      0.77 o
  -8  -4   5        8.37        7.37      0.66 o
  -7  -4   5       14.72       11.55      0.52 o
  -6  -4   5       14.85       15.33      0.44 o
  -5  -4   5       14.31       14.34      0.41 o
  -4  -4   5      151.41      148.04      1.55 o
  -3  -4   5      538.62      556.19      4.68 o
  -2  -4   5      208.61      230.11      1.97 o
  -1  -4   5        6.60        6.56      0.23 o
   0  -4   5       39.65       43.07      0.46 o
   1  -4   5      331.18      347.20      2.80 o
   2  -4   5      142.08      127.93      1.29 o
   3  -4   5      532.23      537.56      4.49 o
   4  -4   5      219.30      225.17      2.21 o
   5  -4   5       65.77       63.75      1.09 o
   6  -4   5        1.09        0.10      0.42 o
   7  -4   5        3.67        2.76      0.62 o
 -10  -3   5        4.75        6.33      0.87 o
  -9  -3   5        4.83        4.01      0.72 o
  -8  -3   5       19.59       16.63      0.78 o
  -7  -3   5        7.53        6.14      0.47 o
  -6  -3   5       36.62       36.11      0.67 o
  -5  -3   5        1.84        1.74      0.24 o
  -4  -3   5      468.46      518.73      4.35 o
  -3  -3   5      617.12      677.74      6.11 o
  -2  -3   5      519.97      516.98      3.99 o
  -1  -3   5      499.35      526.78      4.37 o
   0  -3   5      328.16      307.77      2.57 o
   1  -3   5     1113.17     1220.10      9.97 o
   2  -3   5      695.19      761.19      6.83 o
   3  -3   5       86.93       77.94      0.86 o
   4  -3   5      368.88      355.92      3.37 o
   5  -3   5       48.86       45.90      0.83 o
   6  -3   5       11.70       11.07      0.53 o
   7  -3   5        0.46        0.00      0.58 o
   8  -3   5       36.12       38.80      1.74 o
 -10  -2   5        5.12        5.09      1.16 o
  -9  -2   5       42.53       41.83      1.17 o
  -8  -2   5        7.41        5.81      0.60 o
  -7  -2   5      102.76       98.89      1.65 o
  -6  -2   5       72.04       73.11      1.00 o
  -5  -2   5       20.23       18.78      0.47 o
  -4  -2   5      130.34      132.93      1.26 o
  -3  -2   5      892.84      939.69      8.50 o
  -2  -2   5     1087.52     1126.06      8.50 o
  -1  -2   5      768.98      727.06      5.51 o
   0  -2   5        4.72        5.51      0.25 o
   1  -2   5     1482.44     1516.50     11.79 o
   2  -2   5      371.61      383.86      3.19 o
   3  -2   5      989.17     1115.42      9.99 o
   4  -2   5      254.64      257.23      2.48 o
   5  -2   5      110.23      107.66      1.54 o
   6  -2   5      155.35      150.55      3.61 o
   7  -2   5        6.05        4.75      0.44 o
   8  -2   5        3.96        3.28      0.72 o
   9  -2   5        3.14        1.74      1.02 o
  -9  -1   5       55.58       55.09      4.29 o
  -8  -1   5       49.56       49.30      1.52 o
  -7  -1   5       48.45       47.05      1.17 o
  -6  -1   5       82.35       76.52      1.00 o
  -5  -1   5        6.08        5.21      0.28 o
  -4  -1   5       33.23       37.43      0.55 o
  -3  -1   5       94.74      102.67      1.25 o
  -2  -1   5      199.14      233.11      2.25 o
  -1  -1   5      455.20      464.11      3.34 o
   0  -1   5      954.91      941.63      6.71 o
   1  -1   5     1376.15     1339.54      9.15 o
   2  -1   5     3686.71     3732.69     28.33 o
   3  -1   5      177.68      187.21      1.51 o
   4  -1   5      289.85      331.56      3.09 o
   5  -1   5      130.68      127.28      1.17 o
   6  -1   5       95.23       90.60      0.95 o
   7  -1   5       96.16       90.09      1.17 o
   8  -1   5       19.21       19.57      1.32 o
   9  -1   5        4.15        3.78      0.72 o
  -9   0   5        1.64        1.18      0.77 o
  -8   0   5       73.63       75.80      2.62 o
  -7   0   5      137.09      136.80      2.07 o
  -6   0   5      244.91      246.41      2.44 o
  -5   0   5      329.89      330.16      3.15 o
  -4   0   5       17.89       13.84      0.34 o
  -3   0   5       33.96       36.09      0.43 o
  -2   0   5      976.26     1027.60      7.80 o
  -1   0   5      788.57      740.57      5.57 o
   0   0   5     1114.08     1090.43      7.78 o
   1   0   5      312.68      288.42      2.09 o
   2   0   5      342.39      368.72      2.96 o
   3   0   5     3723.16     3840.82     29.26 o
   4   0   5      108.16      117.63      1.13 o
   5   0   5      225.87      217.92      1.83 o
   6   0   5       68.11       68.72      0.79 o
   7   0   5        2.91        2.51      0.36 o
   8   0   5      121.82      113.18      2.29 o
   9   0   5       22.66       22.10      0.92 o
  10   0   5        1.05        0.00      0.72 o
  -9   1   5        1.81        0.39      0.70 o
  -8   1   5       10.05        8.74      0.80 o
  -7   1   5      142.41      139.76      2.62 o
  -6   1   5       10.78       10.20      0.47 o
  -5   1   5       12.61       13.45      0.56 o
  -4   1   5      109.55      104.88      0.97 o
  -3   1   5       86.52       96.09      0.81 o
  -2   1   5      159.85      168.16      1.28 o
  -1   1   5       27.30       27.98      0.39 o
   0   1   5     6709.70     6428.36     48.64 o
   1   1   5      219.73      233.82      1.83 o
   2   1   5      248.43      233.32      1.88 o
   3   1   5     1229.92     1278.85     10.37 o
   4   1   5      568.33      595.77      4.57 o
   5   1   5      235.01      239.76      1.98 o
   6   1   5       46.58       46.49      0.68 o
   7   1   5       16.26       15.97      0.56 o
   8   1   5       23.31       22.72      1.14 o
   9   1   5       13.09       12.76      0.72 o
  10   1   5        1.06        0.05      0.59 o
  -8   2   5       28.97       28.12      1.26 o
  -7   2   5       84.70       75.02      1.69 o
  -6   2   5       47.66       49.22      1.03 o
  -5   2   5       66.05       70.02      0.83 o
  -4   2   5       10.74       10.94      0.34 o
  -3   2   5      121.47      135.45      1.16 o
  -2   2   5      606.38      628.19      4.47 o
  -1   2   5       12.68       14.30      0.24 o
   0   2   5      420.29      399.79      2.76 o
   1   2   5       42.56       43.41      0.41 o
   2   2   5     1846.48     1814.34     13.83 o
   3   2   5      889.30      887.36      6.69 o
   4   2   5      405.54      419.29      2.89 o
   5   2   5       56.05       59.34      0.66 o
   6   2   5       67.13       66.28      0.90 o
   7   2   5      209.62      218.18      2.27 o
   8   2   5       97.67       94.70      1.65 o
   9   2   5       10.68       10.74      0.82 o
  10   2   5        2.04        1.66      0.64 o
  -8   3   5       12.15       12.93      1.53 o
  -7   3   5       43.79       46.70      2.33 o
  -6   3   5       15.54       15.93      1.60 o
  -5   3   5       17.24       16.58      0.63 o
  -4   3   5       94.78       95.90      1.08 o
  -3   3   5       12.89       11.95      0.33 o
  -2   3   5      118.97      115.23      0.97 o
  -1   3   5      579.22      595.39      4.24 o
   0   3   5      691.85      733.28      4.99 o
   1   3   5      291.92      274.01      1.98 o
   2   3   5      175.51      188.83      1.36 o
   3   3   5      304.18      293.36      2.08 o
   4   3   5      212.97      232.23      2.32 o
   5   3   5       45.75       46.14      0.70 o
   6   3   5       92.65       84.24      1.08 o
   7   3   5      103.99      101.25      1.23 o
   8   3   5      139.27      142.06      2.15 o
   9   3   5        1.38        0.73      0.66 o
  10   3   5       37.33       42.81      2.55 o
  -7   4   5        0.40        0.00      0.66 o
  -6   4   5       16.69       19.53      0.97 o
  -5   4   5       77.68       76.13      1.59 o
  -4   4   5       14.07       13.75      0.48 o
  -3   4   5       30.06       33.12      0.54 o
  -2   4   5      122.20      127.89      1.22 o
  -1   4   5        4.16        2.61      0.25 o
   0   4   5       70.07       76.42      0.68 o
   1   4   5     1551.98     1624.91     11.03 o
   2   4   5     1554.29     1753.52     11.90 o
   3   4   5       28.23       24.79      0.31 o
   4   4   5       44.35       36.95      0.43 o
   5   4   5       49.58       49.89      0.63 o
   6   4   5       19.30       17.04      0.47 o
   7   4   5       17.24       15.27      0.51 o
   8   4   5       33.41       31.53      1.00 o
   9   4   5       38.33       35.51      1.06 o
  10   4   5        3.63        3.26      0.67 o
  -6   5   5       10.41       10.65      1.09 o
  -5   5   5        0.98        0.11      0.45 o
  -4   5   5       28.98       28.01      1.24 o
  -3   5   5       23.80       25.20      0.87 o
  -2   5   5       27.20       25.61      0.55 o
  -1   5   5        1.13        1.45      0.15 o
   0   5   5        7.24        7.61      0.19 o
   1   5   5       91.60       88.60      0.73 o
   2   5   5      416.28      486.52      3.56 o
   3   5   5        0.62        0.49      0.14 o
   4   5   5        4.09        4.91      0.19 o
   5   5   5      116.87      115.77      1.07 o
   6   5   5       65.30       56.21      0.75 o
   7   5   5      127.05      123.24      1.31 o
   8   5   5       55.15       50.06      1.20 o
   9   5   5        1.82        1.21      0.59 o
  10   5   5       35.47       37.71      1.12 o
  -6   6   5        0.01        0.00      0.87 o
  -5   6   5       23.45       28.77      1.31 o
  -4   6   5       50.12       48.72      1.18 o
  -3   6   5        9.40        8.37      0.52 o
  -2   6   5       30.52       30.83      0.82 o
  -1   6   5       77.54       76.65      0.91 o
   0   6   5       59.88       59.36      0.72 o
   1   6   5      200.79      202.63      1.98 o
   2   6   5      317.63      339.72      2.96 o
   3   6   5       12.75       12.29      0.35 o
   4   6   5       15.54       13.59      0.41 o
   5   6   5      505.06      496.55      4.36 o
   6   6   5      691.35      707.37      6.11 o
   7   6   5      102.80      103.09      1.89 o
   8   6   5       21.78       20.64      0.76 o
   9   6   5        1.27        0.00      0.80 o
  10   6   5       13.62       14.69      1.08 o
  -5   7   5        7.86        7.85      0.66 o
  -4   7   5       14.41       17.22      0.80 o
  -3   7   5       41.80       38.12      1.77 o
  -2   7   5       10.57        9.18      0.40 o
  -1   7   5        7.05        8.23      0.43 o
   0   7   5       21.29       23.55      0.83 o
   1   7   5       37.75       40.74      0.52 o
   2   7   5      100.49       98.51      1.03 o
   3   7   5       45.49       47.69      0.70 o
   4   7   5       16.33       15.99      0.44 o
   5   7   5      216.76      221.16      2.56 o
   6   7   5       74.60       77.07      1.95 o
   7   7   5       19.10       15.80      1.57 o
   8   7   5       13.53       11.88      0.94 o
   9   7   5       10.46        8.72      0.87 o
  10   7   5       10.96       10.39      0.97 o
  -3   8   5        0.08        0.44      0.73 o
  -2   8   5        2.67        2.67      0.39 o
  -1   8   5        1.65        1.71      0.61 o
   0   8   5      121.13      113.41      1.83 o
   1   8   5        3.01        2.54      0.30 o
   2   8   5        2.00        1.56      0.23 o
   3   8   5       68.64       76.47      1.46 o
   4   8   5       73.83       67.11      1.19 o
   5   8   5       35.44       36.13      1.55 o
   6   8   5      121.80      127.94      1.99 o
   7   8   5        9.37        9.12      0.85 o
   8   8   5       23.25       21.17      1.08 o
   9   8   5        7.96        7.01      0.80 o
  10   8   5       15.72       21.35      1.38 o
  -2   9   5        0.20        1.16      0.58 o
  -1   9   5        1.15        1.38      0.31 o
   0   9   5        1.59        1.56      0.40 o
   1   9   5        1.75        2.43      0.30 o
   2   9   5        5.72        3.73      0.39 o
   3   9   5       20.22       16.19      0.55 o
   4   9   5       19.21       16.21      0.69 o
   5   9   5       22.28       20.42      1.28 o
   6   9   5       61.45       64.43      1.69 o
   7   9   5        0.52        0.47      0.53 o
   8   9   5        6.16        5.43      1.24 o
   9   9   5       41.99       50.49      1.59 o
   2  10   5       15.29       12.33      0.93 o
   3  10   5        3.03        2.91      0.62 o
   4  10   5       28.26       29.70      1.11 o
   5  10   5       29.04       30.12      0.88 o
   6  10   5        4.45        3.96      0.69 o
   7  10   5        1.38        0.44      0.62 o
   8  10   5        7.56        8.14      0.80 o
   2  11   5        0.63        1.31      0.58 o
   3  11   5       12.93       13.22      1.02 o
   4  11   5        3.39        0.00      0.73 o
   5  11   5        8.48        7.71      1.10 o
   6  11   5        0.11        0.63      0.50 o
  -7 -10   6        5.11        4.51      1.02 o
  -6 -10   6       11.03       10.89      1.82 o
  -5 -10   6       37.04       39.62      0.89 o
  -4 -10   6       35.18       38.35      0.80 o
  -3 -10   6        1.62        1.35      0.33 o
  -2 -10   6        6.52        6.62      0.33 o
  -1 -10   6        4.07        4.68      0.40 o
   0 -10   6        4.35        4.99      0.58 o
  -8  -9   6       14.38       11.48      1.16 o
  -7  -9   6       10.78        8.74      0.72 o
  -6  -9   6        5.09        3.82      0.65 o
  -5  -9   6       11.86       12.63      0.59 o
  -4  -9   6       50.92       53.87      1.01 o
  -3  -9   6       26.36       25.45      0.64 o
  -2  -9   6        7.49        6.94      0.36 o
  -1  -9   6        0.87        1.56      0.25 o
   0  -9   6       44.50       43.95      0.87 o
   1  -9   6        3.12        2.84      0.41 o
   2  -9   6        4.71        3.92      0.58 o
  -9  -8   6        3.15        2.62      1.02 o
  -8  -8   6        2.78        3.78      1.02 o
  -7  -8   6       22.25       20.48      0.97 o
  -6  -8   6       47.04       48.88      1.60 o
  -5  -8   6        1.46        0.66      0.36 o
  -4  -8   6       43.36       39.61      0.84 o
  -3  -8   6       30.04       28.41      0.63 o
  -2  -8   6       39.29       32.70      0.64 o
  -1  -8   6        2.98        3.32      0.36 o
   0  -8   6       95.17       89.56      1.01 o
   1  -8   6       21.12       18.63      0.47 o
   2  -8   6        5.39        5.77      0.35 o
   3  -8   6       18.69       17.70      0.58 o
  -9  -7   6        3.70        4.94      1.16 o
  -8  -7   6        7.92       10.22      0.77 o
  -7  -7   6        9.69       11.40      0.59 o
  -6  -7   6       53.60       53.21      0.94 o
  -5  -7   6       13.07       11.87      0.87 o
  -4  -7   6       10.63       13.24      0.47 o
  -3  -7   6       35.17       36.47      0.57 o
  -2  -7   6      142.46      144.34      1.37 o
  -1  -7   6       49.48       43.66      0.76 o
   0  -7   6      190.44      196.03      1.99 o
   1  -7   6      192.09      196.91      2.24 o
   2  -7   6        6.74        6.22      0.42 o
   3  -7   6       20.98       21.54      0.90 o
   4  -7   6        7.87        9.35      0.47 o
   5  -7   6        1.72        0.87      0.42 o
  -9  -6   6        2.36        2.91      0.72 o
  -8  -6   6       18.25       16.18      0.87 o
  -7  -6   6        2.88        1.11      0.53 o
  -6  -6   6       12.59       10.82      0.71 o
  -5  -6   6       16.02       18.06      0.65 o
  -4  -6   6       94.21       92.08      1.18 o
  -3  -6   6       67.42       69.07      0.88 o
  -2  -6   6       27.30       30.49      0.48 o
  -1  -6   6       53.30       56.03      0.64 o
   0  -6   6       58.42       54.41      0.67 o
   1  -6   6      215.98      211.99      1.91 o
   2  -6   6      208.44      197.53      2.12 o
   3  -6   6       49.92       51.71      0.92 o
   4  -6   6       56.96       58.28      1.01 o
   5  -6   6       13.20       13.34      0.83 o
   6  -6   6        0.44        0.15      0.58 o
 -10  -5   6        6.37        6.07      0.82 o
  -9  -5   6        2.43        4.09      0.70 o
  -8  -5   6       12.57       12.17      1.16 o
  -7  -5   6        4.56        5.47      0.53 o
  -6  -5   6        6.33        5.88      0.39 o
  -5  -5   6      244.16      259.75      2.97 o
  -4  -5   6       51.17       61.22      1.04 o
  -3  -5   6      131.49      137.87      1.65 o
  -2  -5   6       29.59       29.28      0.47 o
  -1  -5   6      376.76      350.37      3.06 o
   0  -5   6       39.85       46.54      0.55 o
   1  -5   6       80.01       88.76      0.89 o
   2  -5   6       33.02       30.31      0.47 o
   3  -5   6      122.46      117.14      1.23 o
   4  -5   6       54.82       58.89      1.03 o
   5  -5   6       11.51        8.88      0.50 o
   6  -5   6       28.15       25.21      0.92 o
   7  -5   6        5.79        4.84      0.62 o
 -10  -4   6        0.80        0.00      0.77 o
  -9  -4   6       17.92       20.75      2.33 o
  -8  -4   6        0.80        0.68      0.66 o
  -7  -4   6        0.89        0.27      0.68 o
  -6  -4   6       52.25       45.84      0.75 o
  -5  -4   6      166.41      175.65      1.66 o
  -4  -4   6       49.98       48.70      0.62 o
  -3  -4   6       99.99      108.57      1.07 o
  -2  -4   6      485.69      525.23      4.86 o
  -1  -4   6       54.26       54.28      0.63 o
   0  -4   6      176.87      168.31      1.42 o
   1  -4   6       53.99       54.62      0.61 o
   2  -4   6       68.57       69.63      0.78 o
   3  -4   6      195.67      194.37      1.88 o
   4  -4   6       36.29       32.13      0.58 o
   5  -4   6       62.49       58.57      1.09 o
   6  -4   6       36.60       34.75      0.86 o
   7  -4   6        4.29        3.27      0.62 o
 -10  -3   6        7.50        6.68      1.16 o
  -9  -3   6       20.70       21.37      1.08 o
  -8  -3   6       24.22       22.70      1.00 o
  -7  -3   6       81.45       78.13      1.42 o
  -6  -3   6       86.96       79.91      1.09 o
  -5  -3   6       55.69       55.72      0.73 o
  -4  -3   6      149.21      170.01      1.62 o
  -3  -3   6      268.55      280.35      2.66 o
  -2  -3   6      230.00      243.99      2.09 o
  -1  -3   6      379.96      383.58      3.22 o
   0  -3   6       12.83       17.06      0.28 o
   1  -3   6      129.05      126.64      1.04 o
   2  -3   6       21.97       20.69      0.44 o
   3  -3   6      112.33      121.70      1.88 o
   4  -3   6       62.42       56.03      1.40 o
   5  -3   6       31.84       29.67      0.60 o
   6  -3   6       10.98       11.21      0.53 o
   7  -3   6        6.16        6.09      1.09 o
   8  -3   6        6.85        6.39      1.02 o
  -9  -2   6        3.44        4.30      0.64 o
  -8  -2   6       41.43       42.22      1.14 o
  -7  -2   6       60.75       58.37      1.20 o
  -6  -2   6       48.84       52.90      0.83 o
  -5  -2   6       43.04       39.67      0.65 o
  -4  -2   6      241.61      236.85      2.12 o
  -3  -2   6      216.07      206.47      1.84 o
  -2  -2   6      431.98      456.99      3.72 o
  -1  -2   6      499.15      495.05      3.82 o
   0  -2   6      186.31      224.71      1.92 o
   1  -2   6      529.71      518.25      4.06 o
   2  -2   6      309.67      301.05      2.38 o
   3  -2   6       31.71       30.91      0.50 o
   4  -2   6       37.73       39.28      0.60 o
   5  -2   6      272.64      272.17      3.38 o
   6  -2   6       21.57       17.38      0.67 o
   7  -2   6        6.23        5.32      0.50 o
   8  -2   6       12.45       11.04      1.16 o
   9  -2   6       38.30       50.57      2.03 o
  -9  -1   6       10.50       10.38      0.91 o
  -8  -1   6        2.52        3.06      0.61 o
  -7  -1   6      412.74      411.08      5.17 o
  -6  -1   6        6.59        6.48      0.40 o
  -5  -1   6      170.08      165.05      1.73 o
  -4  -1   6       51.75       52.91      0.66 o
  -3  -1   6        2.75        2.02      0.19 o
  -2  -1   6       75.29       76.06      0.72 o
  -1  -1   6     2822.04     2798.27     20.16 o
   0  -1   6       88.55       89.14      0.72 o
   1  -1   6      907.60      895.45      6.48 o
   2  -1   6      509.85      490.88      3.77 o
   3  -1   6     1396.87     1453.45     11.69 o
   4  -1   6        5.01        6.25      0.30 o
   5  -1   6       58.59       59.24      0.73 o
   6  -1   6       14.29       15.70      0.52 o
   7  -1   6        0.97        0.00      0.39 o
   8  -1   6       19.12       18.92      0.84 o
   9  -1   6        9.07       10.75      1.16 o
  -9   0   6        2.37        2.77      0.80 o
  -8   0   6        3.48        3.64      0.94 o
  -7   0   6      243.02      262.39      3.52 o
  -6   0   6       15.47       15.36      0.52 o
  -5   0   6       79.48       81.32      1.01 o
  -4   0   6      339.49      373.48      3.18 o
  -3   0   6      179.23      187.03      1.44 o
  -2   0   6     1027.84     1080.20      8.13 o
  -1   0   6      580.19      529.22      4.02 o
   0   0   6      265.15      290.47      2.12 o
   1   0   6      230.84      241.24      1.67 o
   2   0   6      232.90      262.11      1.93 o
   3   0   6       16.33       14.50      0.36 o
   4   0   6     1098.40     1202.18      9.78 o
   5   0   6      148.52      146.86      1.30 o
   6   0   6       52.01       51.92      0.67 o
   7   0   6       24.07       18.79      0.60 o
   8   0   6        9.47        8.40      0.64 o
   9   0   6       12.90       13.09      0.76 o
  -9   1   6        1.35        0.06      0.70 o
  -8   1   6       20.68       19.92      1.12 o
  -7   1   6        3.96        2.99      0.66 o
  -6   1   6       13.13       13.94      0.65 o
  -5   1   6      147.79      152.94      2.00 o
  -4   1   6       50.88       47.57      0.61 o
  -3   1   6       22.91       21.27      0.36 o
  -2   1   6     1630.95     1665.82     11.75 o
  -1   1   6     1053.85      999.60      7.54 o
   0   1   6       54.48       49.61      0.49 o
   1   1   6      432.49      425.40      3.67 o
   2   1   6      504.19      512.23      4.23 o
   3   1   6       52.86       48.65      0.68 o
   4   1   6      686.30      703.71      5.84 o
   5   1   6      313.23      344.93      2.75 o
   6   1   6       14.97       17.12      0.42 o
   7   1   6       64.36       60.66      0.85 o
   8   1   6       20.02       20.18      0.92 o
   9   1   6       17.54       16.24      0.78 o
  10   1   6        2.81        3.21      0.64 o
  -8   2   6        3.13        1.38      0.77 o
  -7   2   6       18.30       16.21      0.97 o
  -6   2   6        8.78        7.99      0.66 o
  -5   2   6       14.59       16.36      0.55 o
  -4   2   6      187.50      194.93      2.19 o
  -3   2   6      632.51      718.15      5.48 o
  -2   2   6      459.93      454.59      3.27 o
  -1   2   6      201.20      217.54      1.62 o
   0   2   6      533.98      555.48      3.82 o
   1   2   6      706.05      677.19      4.41 o
   2   2   6      766.74      753.85      5.73 o
   3   2   6      151.35      144.53      1.31 o
   4   2   6      116.97      116.43      1.04 o
   5   2   6       38.48       39.85      0.53 o
   6   2   6        3.09        3.26      0.32 o
   7   2   6      115.84      116.25      1.26 o
   8   2   6       11.04        9.32      0.78 o
   9   2   6       25.13       23.30      0.89 o
  10   2   6        0.51        0.00      0.55 o
  -8   3   6       26.23       28.52      1.32 o
  -7   3   6       36.99       40.03      1.32 o
  -6   3   6       24.42       24.88      1.24 o
  -5   3   6       24.99       24.92      1.09 o
  -4   3   6       20.78       22.81      0.50 o
  -3   3   6      139.39      152.30      1.40 o
  -2   3   6      147.97      159.05      1.30 o
  -1   3   6      201.57      171.22      1.30 o
   0   3   6      377.96      398.85      2.76 o
   1   3   6      103.38      108.42      0.78 o
   2   3   6      276.90      296.97      2.17 o
   3   3   6       84.27       90.85      0.76 o
   4   3   6       49.18       44.92      0.49 o
   5   3   6      121.67      139.01      1.53 o
   6   3   6       78.52       78.13      0.92 o
   7   3   6      111.71      109.06      1.20 o
   8   3   6        5.01        4.02      0.45 o
   9   3   6       29.93       32.05      1.32 o
  10   3   6        2.48        2.17      0.82 o
  -7   4   6        3.18        2.87      0.70 o
  -6   4   6       31.89       34.32      1.12 o
  -5   4   6      118.89      122.72      3.05 o
  -4   4   6       21.19       20.54      1.60 o
  -3   4   6       32.23       34.73      0.57 o
  -2   4   6       68.79       66.71      0.78 o
  -1   4   6      229.27      219.45      1.87 o
   0   4   6      226.29      229.69      1.62 o
   1   4   6     1375.71     1436.16      9.23 o
   2   4   6       32.67       43.97      0.42 o
   3   4   6       23.23       24.90      0.36 o
   4   4   6       20.34       19.93      0.32 o
   5   4   6       10.37        7.58      0.30 o
   6   4   6       20.45       17.67      0.47 o
   7   4   6      297.55      270.88      2.50 o
   8   4   6       35.90       36.01      0.89 o
   9   4   6        2.78        3.16      0.52 o
  10   4   6       27.97       31.44      1.36 o
  -6   5   6        2.78        3.30      0.66 o
  -5   5   6        9.05        8.03      0.66 o
  -4   5   6       54.78       53.80      1.31 o
  -3   5   6       49.53       49.09      0.97 o
  -2   5   6       41.43       41.38      0.56 o
  -1   5   6       19.98       23.08      0.51 o
   0   5   6        3.01        4.79      0.21 o
   1   5   6       66.03       59.24      0.62 o
   2   5   6      174.18      178.82      1.49 o
   3   5   6      137.64      141.31      1.13 o
   4   5   6       15.34       12.16      0.29 o
   5   5   6      113.11      107.67      1.03 o
   6   5   6      621.92      631.31      6.07 o
   7   5   6      145.36      145.33      1.64 o
   8   5   6       57.32       62.44      1.11 o
   9   5   6        0.42        0.58      0.47 o
  10   5   6        0.87        0.00      0.55 o
  -5   6   6        2.75        2.03      0.56 o
  -4   6   6        8.93        6.48      0.56 o
  -3   6   6        2.44        2.21      0.58 o
  -2   6   6       60.82       56.59      1.07 o
  -1   6   6       31.51       30.29      0.52 o
   0   6   6      191.64      203.46      2.01 o
   1   6   6        1.08        1.13      0.14 o
   2   6   6      149.98      162.57      1.48 o
   3   6   6       22.80       26.70      0.45 o
   4   6   6      186.37      190.72      1.77 o
   5   6   6      238.89      230.61      2.16 o
   6   6   6      311.73      309.82      8.04 o
   7   6   6       11.68        9.88      0.45 o
   8   6   6       40.17       41.21      0.91 o
   9   6   6       20.67       20.45      1.12 o
  10   6   6        4.95        5.74      0.80 o
  -4   7   6       10.46       11.75      1.96 o
  -3   7   6        1.92        0.71      0.51 o
  -2   7   6       98.69       96.00      1.53 o
  -1   7   6       24.63       27.86      0.53 o
   0   7   6       35.00       33.85      0.70 o
   1   7   6        6.99        6.29      0.32 o
   2   7   6       19.94       17.63      0.38 o
   3   7   6       10.51        9.11      0.32 o
   4   7   6        6.15        6.46      0.29 o
   5   7   6      327.84      331.73      3.75 o
   6   7   6       14.65       14.76      1.12 o
   7   7   6       19.90       17.26      1.45 o
   8   7   6        9.99        7.16      0.77 o
   9   7   6        4.15        1.79      0.77 o
  10   7   6        2.69        3.10      0.80 o
  -3   8   6        6.21        6.10      0.73 o
  -2   8   6        0.32        0.92      0.52 o
  -1   8   6       33.60       33.85      0.57 o
   0   8   6        1.02        1.03      0.30 o
   1   8   6        6.92        5.70      0.29 o
   2   8   6      138.80      132.47      1.61 o
   3   8   6       32.25       31.89      0.65 o
   4   8   6       72.63       67.62      1.05 o
   5   8   6       46.28       42.72      1.00 o
   6   8   6       72.09       66.59      1.40 o
   7   8   6        3.80        4.61      0.74 o
   8   8   6        3.11        1.76      0.66 o
   9   8   6       14.31       15.72      0.97 o
  -2   9   6        4.71        5.67      0.73 o
  -1   9   6       14.31       17.08      0.62 o
   0   9   6       30.77       30.74      1.63 o
   1   9   6        5.73        7.24      0.54 o
   2   9   6        7.54        7.54      0.31 o
   3   9   6      133.48      122.25      1.80 o
   4   9   6       11.78       10.75      0.56 o
   5   9   6        8.92        7.60      0.50 o
   6   9   6        4.87        5.72      0.55 o
   7   9   6       28.35       25.71      1.08 o
   8   9   6        9.48        9.48      0.80 o
   9   9   6        0.44        0.00      0.70 o
   0  10   6       10.71       13.71      0.73 o
   1  10   6        6.63        6.86      0.44 o
   2  10   6        1.95        3.66      0.39 o
   3  10   6        1.89        3.72      0.73 o
   4  10   6       16.94       14.65      1.34 o
   5  10   6       13.68       15.77      0.74 o
   6  10   6        4.50        4.66      0.58 o
   7  10   6       10.82       11.46      0.82 o
   8  10   6        2.90        2.29      0.77 o
   3  11   6        3.54        2.76      0.73 o
   4  11   6        2.23        0.87      0.73 o
   5  11   6        7.23        8.07      0.55 o
   6  11   6        1.53        1.40      0.50 o
  -6 -10   7       16.36       14.71      1.67 o
  -5 -10   7        0.17        0.00      0.51 o
  -4 -10   7        6.49        6.70      0.45 o
  -3 -10   7        6.93        7.27      0.41 o
  -2 -10   7        4.49        5.86      0.37 o
  -1 -10   7        2.83        3.33      0.54 o
   0 -10   7        1.84        2.18      0.65 o
  -7  -9   7        0.52        1.31      0.87 o
  -6  -9   7       22.68       26.29      1.89 o
  -5  -9   7        1.58        1.50      0.42 o
  -4  -9   7        6.07        6.32      0.44 o
  -3  -9   7        2.86        3.16      0.63 o
  -2  -9   7       11.91       12.65      0.48 o
  -1  -9   7       49.16       43.49      0.75 o
   0  -9   7        4.62        4.64      0.29 o
   1  -9   7        0.09        0.00      0.58 o
   2  -9   7        3.09        2.62      0.73 o
  -8  -8   7       35.11       39.53      1.89 o
  -7  -8   7        0.61        0.29      0.73 o
  -6  -8   7       43.90       48.05      1.34 o
  -5  -8   7       26.94       22.28      0.70 o
  -4  -8   7       44.87       40.16      0.95 o
  -3  -8   7        1.36        0.91      0.32 o
  -2  -8   7       26.09       25.40      0.59 o
  -1  -8   7       29.10       29.19      0.61 o
   0  -8   7        3.55        4.13      0.32 o
   1  -8   7        1.77        0.88      0.40 o
   2  -8   7        2.60        2.39      0.32 o
   3  -8   7        1.01        0.19      0.57 o
  -9  -7   7       14.86       15.99      1.45 o
  -8  -7   7        4.51        6.39      1.02 o
  -7  -7   7       13.23       11.36      0.77 o
  -6  -7   7       26.29       24.34      0.91 o
  -5  -7   7       39.57       41.11      0.89 o
  -4  -7   7       24.12       27.28      0.58 o
  -3  -7   7       15.07       18.39      0.45 o
  -2  -7   7       18.79       22.33      0.50 o
  -1  -7   7      151.89      147.13      1.58 o
   0  -7   7        1.06        1.18      0.24 o
   1  -7   7       84.67       80.77      1.10 o
   2  -7   7       97.60       91.59      1.31 o
   3  -7   7       21.03       19.00      0.61 o
   4  -7   7       53.52       58.94      1.03 o
   5  -7   7        1.44        1.96      0.51 o
  -9  -6   7        1.72        2.31      0.77 o
  -8  -6   7        2.08        3.36      0.66 o
  -7  -6   7        3.73        5.13      0.66 o
  -6  -6   7       91.08       81.43      1.20 o
  -5  -6   7       43.27       42.24      0.79 o
  -4  -6   7      115.22      109.24      1.62 o
  -3  -6   7      100.31      104.26      1.16 o
  -2  -6   7       36.01       34.71      0.53 o
  -1  -6   7      101.25      109.55      1.10 o
   0  -6   7      133.61      126.76      1.23 o
   1  -6   7        6.89        7.38      0.34 o
   2  -6   7       81.11       79.92      1.02 o
   3  -6   7       11.49        9.10      0.44 o
   4  -6   7       22.20       22.35      1.00 o
   5  -6   7       20.35       19.42      0.72 o
   6  -6   7        2.38        2.70      0.73 o
  -9  -5   7        9.17        8.82      0.82 o
  -8  -5   7        9.63        9.53      0.77 o
  -7  -5   7        6.30        5.15      0.66 o
  -6  -5   7       12.74        9.76      0.45 o
  -5  -5   7       18.96       16.70      0.46 o
  -4  -5   7       29.56       31.19      0.57 o
  -3  -5   7       18.60       21.14      0.61 o
  -2  -5   7       86.05       80.57      0.91 o
  -1  -5   7      138.75      134.00      1.36 o
   0  -5   7       20.12       17.91      0.35 o
   1  -5   7       18.89       19.96      0.37 o
   2  -5   7      408.21      404.68      3.72 o
   3  -5   7       55.91       58.48      0.87 o
   4  -5   7      321.50      313.88      3.86 o
   5  -5   7       23.53       28.79      0.86 o
   6  -5   7        0.03        0.00      0.51 o
  -9  -4   7        3.10        2.78      0.77 o
  -8  -4   7       45.56       43.16      1.32 o
  -7  -4   7       10.39        9.87      0.80 o
  -6  -4   7       63.06       64.92      0.93 o
  -5  -4   7      197.99      210.62      3.00 o
  -4  -4   7       42.89       43.52      0.59 o
  -3  -4   7        0.75        0.18      0.17 o
  -2  -4   7      210.57      197.57      1.90 o
  -1  -4   7       97.70       88.63      0.96 o
   0  -4   7       21.73       22.80      0.43 o
   1  -4   7      151.81      150.37      1.41 o
   2  -4   7       42.43       49.13      0.64 o
   3  -4   7        6.47        5.72      0.34 o
   4  -4   7       43.78       47.49      0.64 o
   5  -4   7       74.98       65.45      1.09 o
   6  -4   7        7.14        5.10      0.62 o
   7  -4   7       16.43       16.60      0.92 o
  -9  -3   7        6.12        7.19      0.87 o
  -8  -3   7        3.71        3.81      0.75 o
  -7  -3   7      121.04      118.09      1.90 o
  -6  -3   7      558.68      574.69      5.42 o
  -5  -3   7      136.94      138.42      1.54 o
  -4  -3   7       47.73       44.49      0.60 o
  -3  -3   7      480.53      499.44      4.19 o
  -2  -3   7      511.46      536.57      4.47 o
  -1  -3   7        8.82        9.20      0.25 o
   0  -3   7       68.33       66.01      0.73 o
   1  -3   7      179.37      171.68      1.53 o
   2  -3   7      320.38      323.34      3.00 o
   3  -3   7      224.08      232.00      2.60 o
   4  -3   7       45.47       52.84      0.90 o
   5  -3   7        8.76        6.20      0.35 o
   6  -3   7       22.11       20.89      0.70 o
   7  -3   7        6.75        7.05      0.62 o
   8  -3   7        0.38        0.15      0.87 o
  -9  -2   7        0.24        0.00      0.66 o
  -8  -2   7       38.45       38.97      1.40 o
  -7  -2   7      145.29      148.82      2.18 o
  -6  -2   7      575.17      572.23      5.72 o
  -5  -2   7       73.38       78.32      1.00 o
  -4  -2   7       10.55        9.14      0.43 o
  -3  -2   7       66.57       63.37      0.72 o
  -2  -2   7      113.71      114.26      1.08 o
  -1  -2   7       52.16       50.19      0.51 o
   0  -2   7       10.96        8.25      0.27 o
   1  -2   7      197.91      181.75      1.42 o
   2  -2   7      125.20      132.08      1.22 o
   3  -2   7       74.50       80.34      0.91 o
   4  -2   7      260.30      266.54      2.87 o
   5  -2   7       18.94       16.54      0.65 o
   6  -2   7        8.73       10.14      0.64 o
   7  -2   7        2.64        1.66      0.47 o
   8  -2   7        0.34        0.15      0.87 o
  -9  -1   7        5.67        6.51      1.02 o
  -8  -1   7        0.28        0.33      0.55 o
  -7  -1   7       70.09       77.12      1.42 o
  -6  -1   7      127.14      114.45      1.38 o
  -5  -1   7      293.50      306.40      2.95 o
  -4  -1   7      170.43      185.81      1.88 o
  -3  -1   7       31.60       31.88      0.48 o
  -2  -1   7      801.04      861.25      6.14 o
  -1  -1   7     3452.55     3587.69     27.17 o
   0  -1   7      617.27      664.89      5.08 o
   1  -1   7       62.33       55.22      0.52 o
   2  -1   7      177.18      173.85      1.44 o
   3  -1   7      556.20      604.58      5.46 o
   4  -1   7       81.52       74.35      1.02 o
   5  -1   7       40.33       39.76      0.61 o
   6  -1   7      196.24      198.79      2.99 o
   7  -1   7       55.66       53.73      1.41 o
   8  -1   7        3.81        3.76      0.66 o
   9  -1   7        7.29        8.72      1.16 o
  -9   0   7       10.68       11.65      0.91 o
  -8   0   7       63.45       67.61      1.69 o
  -7   0   7        7.79        7.83      0.58 o
  -6   0   7       33.98       33.59      0.68 o
  -5   0   7       61.90       64.50      0.98 o
  -4   0   7       24.06       30.34      0.50 o
  -3   0   7       40.30       38.22      0.47 o
  -2   0   7     1390.96     1519.65     10.75 o
  -1   0   7     1551.57     1592.65     11.92 o
   0   0   7      553.01      508.54      3.88 o
   1   0   7      196.95      214.77      1.61 o
   2   0   7       91.50       97.09      0.93 o
   3   0   7      668.76      675.37      6.11 o
   4   0   7      616.38      658.40      6.08 o
   5   0   7      211.52      226.47      2.06 o
   6   0   7       24.59       25.96      0.56 o
   7   0   7       14.28       12.83      0.61 o
   8   0   7       21.92       22.26      1.03 o
   9   0   7        4.92        4.35      0.72 o
  -8   1   7        9.46        9.50      1.31 o
  -7   1   7       25.37       27.30      1.12 o
  -6   1   7      101.45      102.77      1.65 o
  -5   1   7        4.78        2.64      0.40 o
  -4   1   7       61.70       64.54      0.76 o
  -3   1   7        5.68        8.19      0.31 o
  -2   1   7      780.70      801.62      6.12 o
  -1   1   7      391.35      412.45      3.19 o
   0   1   7     1723.01     1715.87     12.96 o
   1   1   7      789.29      760.03      5.56 o
   2   1   7      656.40      687.35      5.26 o
   3   1   7       98.52       94.70      0.87 o
   4   1   7      550.97      630.27      5.20 o
   5   1   7       61.08       60.05      0.74 o
   6   1   7        3.64        4.16      0.32 o
   7   1   7       30.60       32.64      0.65 o
   8   1   7       32.78       33.49      1.01 o
   9   1   7       28.62       28.54      0.92 o
  10   1   7        3.01        3.58      0.77 o
  -8   2   7       24.85       26.77      1.22 o
  -7   2   7       75.10       82.59      1.84 o
  -6   2   7       65.01       65.01      2.47 o
  -5   2   7       20.04       18.07      0.57 o
  -4   2   7        5.89        5.08      0.26 o
  -3   2   7      236.33      266.79      2.16 o
  -2   2   7      189.13      193.50      1.58 o
  -1   2   7       35.33       37.56      0.41 o
   0   2   7      474.18      440.68      3.06 o
   1   2   7       50.71       50.49      0.47 o
   2   2   7      756.84      797.58      6.02 o
   3   2   7       21.32       19.04      0.32 o
   4   2   7      790.46      864.65      7.78 o
   5   2   7       46.07       34.14      0.58 o
   6   2   7       21.56       21.50      0.54 o
   7   2   7       42.64       44.53      0.73 o
   8   2   7       54.86       59.64      1.11 o
   9   2   7        0.74        0.15      0.55 o
  10   2   7       18.10       21.92      0.98 o
  -7   3   7       69.38       82.83      1.94 o
  -6   3   7       35.12       35.15      1.18 o
  -5   3   7       48.19       45.37      1.18 o
  -4   3   7        4.63        3.60      0.30 o
  -3   3   7      168.20      168.97      1.54 o
  -2   3   7      329.33      349.74      2.74 o
  -1   3   7      215.33      228.38      1.81 o
   0   3   7      523.18      548.92      3.79 o
   1   3   7       45.48       47.01      0.44 o
   2   3   7      401.15      429.13      3.11 o
   3   3   7      144.46      148.18      1.53 o
   4   3   7       13.56       12.20      0.29 o
   5   3   7       76.77       80.08      0.96 o
   6   3   7        9.68        7.86      0.35 o
   7   3   7      251.90      238.64      3.79 o
   8   3   7       79.71       76.53      1.76 o
   9   3   7       13.30       14.46      0.98 o
  10   3   7        9.43        9.72      0.70 o
  -7   4   7       12.36       13.47      1.16 o
  -6   4   7        5.99        5.04      0.66 o
  -5   4   7       41.93       38.00      1.12 o
[truncated: 158,765 more chars]
